# Supplementary material for: Alternative TSSs are co‐regulated in single cells in the mouse brain
Source: Mol Syst Biol. 2017 May 11;13(5):930. doi: 10.15252/msb.20167374 (PMC5448164; doi:10.15252/msb.20167374)
Supplement: Supplementary file 2 — Table EV1 [file MSB-13-930-s002.xlsx]

## Sheet: Sheet1
	Astrocytes-Ependymal	Vascular	Interneurons	Microglia	Oligodendrocytes	Pyramidal CA1 neurons	Pyramidal SS neurons	Total
Nr Cells in prom data	204	232	202	98	816	876	388	2816
Total molecules	2798761	2879349	6579785	1161784	14789199	34543767	11836542	74589187
Average molecules per cell	13719.4	12411	32573.2	11854.9	18124	39433.5	30506.6	26487.6
Total TSS molecules	329262	354350	1153912	154792	3204070	3970354	1548226	10714966
Average TSS molecules per cell	1614.03	1527.37	5712.44	1579.51	3926.56	4532.37	3990.27	3805.03
% TSS molecules	0.117646	0.123066	0.175372	0.133236	0.216649	0.114937	0.130801	0.143653

## Sheet: Table EV1 Legend
Number of cells and number of molecules sequenced per cell type, including average TSS molecules per cell
