# Supplementary material for: Alternative TSSs are co‐regulated in single cells in the mouse brain
Source: Mol Syst Biol. 2017 May 11;13(5):930. doi: 10.15252/msb.20167374 (PMC5448164; doi:10.15252/msb.20167374)
Supplement: Supplementary file 3 — Table EV2 [file MSB-13-930-s003.xlsx]

## Sheet: Sheet1
Gene	Major_TSS	Minor_TSS	Average_expression_major_TSS	Average_expression_minor_TSS	Pearson_cor_coeff	Distance_between_TSS_in_bp	Location_major_TSS
0610010K14Rik	0610010K14Rik_p2	0610010K14Rik_p3	0.19863	0.138128	0.170386	1	downstream
0610010O12Rik	0610010O12Rik_p1	0610010O12Rik_p2	0.910959	0.140411	0.260167	7	upstream
1110004F10Rik	1110004F10Rik_p1	1110004F10Rik_p2	2.97489	0.456621	0.347952	6	downstream
1110005A03Rik	1110005A03Rik_p1	1110005A03Rik_p2	0.180365	0.0342466	0.0666131	80	upstream
1110008P14Rik	1110008P14Rik_p1	1110008P14Rik_p2	1.23744	0.125571	0.292034	1	downstream
1110038F14Rik	1110038F14Rik_p2	1110038F14Rik_p1	0.400685	0.156393	0.0716341	185	downstream
1110057K04Rik	1110057K04Rik_p1	1110057K04Rik_p2	0.363014	0.0410959	0.0892611	1	upstream
1110059E24Rik	1110059E24Rik_p2	1110059E24Rik_p1	0.199772	0.150685	0.086265	6	upstream
1110059G10Rik	1110059G10Rik_p1	1110059G10Rik_p2	0.493151	0.200913	0.119883	3	upstream
1500031L02Rik	1500031L02Rik_p1	1500031L02Rik_p2	0.687215	0.0981735	0.110507	43	upstream
1500032L24Rik	1500032L24Rik_p1	1500032L24Rik_p2	0.921233	0.0799087	0.266806	3	downstream
1700047M11Rik	1700047M11Rik_p4	1700047M11Rik_p2	0.0285388	0.0296804	0.432438	23	upstream
1810013D10Rik	1810013D10Rik_p1	1810013D10Rik_p2	0.442922	0.0650685	0.0995823	1	downstream
1810063B05Rik	1810063B05Rik_p1	1810063B05Rik_p2	0.173516	0.187215	0.159958	2	downstream
1810074P20Rik	1810074P20Rik_p1	1810074P20Rik_p2	0.284247	0.0650685	0.192518	1	downstream
2010107H07Rik	2010107H07Rik_p1	2010107H07Rik_p2	0.441781	0.11758	0.172505	1	downstream
2010111I01Rik	2010111I01Rik_p1	2010111I01Rik_p3	0.0456621	0.100457	0.0644286	1	downstream
2310016M24Rik	2310016M24Rik_p1	2310016M24Rik_p5	1.77169	0.43379	0.397257	9	upstream
2410015M20Rik	2410015M20Rik_p1	2410015M20Rik_p2	1.67694	0.408676	0.41717	1	upstream
2610017I09Rik	2610017I09Rik_p1	2610017I09Rik_p2	4.90525	1.14155	0.394769	1672	downstream
2610101N10Rik	2610101N10Rik_p1	2610101N10Rik_p2	1.45205	0.0719178	0.112192	1	downstream
2810055G20Rik	2810055G20Rik_p2	2810055G20Rik_p3	0.097032	0.123288	0.163169	7	downstream
2810405K02Rik	2810405K02Rik_p1	2810405K02Rik_p2	0.805936	0.25	0.306954	1	downstream
2900006K08Rik	2900006K08Rik_p1	2900006K08Rik_p2	0.293379	0.11758	0.00424578	1	upstream
2900010M23Rik	2900010M23Rik_p1	2900010M23Rik_p2	2.07078	0.0776256	0.133351	5	downstream
3110035E14Rik	3110035E14Rik_p2	3110035E14Rik_p1	5.32648	4.73858	0.609868	3	downstream
4632427E13Rik	4632427E13Rik_p1	4632427E13Rik_p2	0.0570776	0.0559361	0.00360087	1	downstream
5330426P16Rik	5330426P16Rik_p1	5330426P16Rik_p2	0.053653	0.0239726	0.0680955	2	upstream
6330527O06Rik	6330527O06Rik_p1	6330527O06Rik_p4	0.0605023	0.0513699	0.409132	3	downstream
9630013A20Rik	9630013A20Rik_p2	9630013A20Rik_p1	0.0171233	0.0194064	0.873501	4	upstream
A430005L14Rik	A430005L14Rik_p1	A430005L14Rik_p2	0.3379	0.0547945	0.165943	2	downstream
A830010M20Rik	A830010M20Rik_p1	A830010M20Rik_p2	0.36758	0.1621	0.142206	1	downstream
AA465934	AA465934_p2	AA465934_p1	0.0947489	0.0547945	0.252308	6	upstream
Abcc5	Abcc5_p1	Abcc5_p2	0.349315	0.0593607	0.106634	4	upstream
Abhd11	Abhd11_p1	Abhd11_p2	0.170091	0.123288	0.104203	233	upstream
Abi1	Abi1_p3	Abi1_p2	0.216895	0.131279	0.109418	7	upstream
Abi2	Abi2_p1	Abi2_p3	0.0582192	0.0593607	0.0176182	15	upstream
Acadm	Acadm_p2	Acadm_p1	0.127854	0.0810502	0.123723	5	downstream
Acat1	Acat1_p1	Acat1_p2	0.931507	0.43379	0.385566	1	upstream
Acat2	Acat2_p1	Acat2_p3	0.204338	0.0205479	0.0658381	311	upstream
Acsl6	Acsl6_p1	Acsl6_p3	0.0308219	0.00913242	0.218434	1	upstream
Adk	Adk_p2	Adk_p1	0.184932	0.278539	0.112088	23532	upstream
Agpat4	Agpat4_p1	Agpat4_p2	0.420091	0.0205479	0.112204	17	upstream
AI314976	AI314976_p2	AI314976_p1	0.0821918	0.0673516	0.145693	98	downstream
AI462493	AI462493_p1	AI462493_p2	0.702055	0.0936073	0.0878065	25	upstream
Aip	Aip_p2	Aip_p1	0.496575	0.160959	0.124824	46	downstream
Ak2	Ak2_p1	Ak2_p2	0.195205	0.0353881	0.11037	1	downstream
Akap8l	Akap8l_p1	Akap8l_p2	0.178082	0.0582192	0.0747547	1	downstream
Akr1a1	Akr1a1_p1	Akr1a1_p2	3.84247	0.239726	0.410849	4	downstream
Aldoart1	Aldoart1_p3	Aldoart1_p2	5.08105	5.08676	0.83814	4	downstream
Aldoc	Aldoc_p3	Aldoc_p2	0.458904	0.114155	0.739635	2	downstream
Alkbh6	Alkbh6_p1	Alkbh6_p3	0.25	0.0799087	0.0430584	1	downstream
Anapc4	Anapc4_p1	Anapc4_p2	0.164384	0.152968	0.201154	1	downstream
Anapc5	Anapc5_p1	Anapc5_p2	0.178082	0.097032	0.182909	2	downstream
Ank2	Ank2_p15	Ank2_p1	0.111872	0.043379	-0.00368613	246759	downstream
Ank3	Ank3_p1	Ank3_p10	3.2226	0.61758	0.189878	23	downstream
Apbb1	Apbb1_p1	Apbb1_p3	0.4121	0.192922	0.235702	11881	upstream
Apc	Apc_p2	Apc_p4	0.0913242	0.0547945	0.122257	1	downstream
Apex1	Apex1_p1	Apex1_p2	0.753425	0.262557	0.334527	2	downstream
Aprt	Aprt_p1	Aprt_p2	0.638128	0.0810502	0.216013	3	downstream
Araf	Araf_p1	Araf_p2	1.53767	0.392694	0.480847	50731	downstream
Arf4	Arf4_p1	Arf4_p3	0.447489	0.134703	0.233802	9	upstream
Arfip1	Arfip1_p2	Arfip1_p1	0.0159817	0.010274	0.0772881	90	downstream
Arid4a	Arid4a_p4	Arid4a_p2	0.431507	0.265982	0.140365	12	downstream
Arl1	Arl1_p1	Arl1_p2	0.91895	0.594749	0.533419	1	upstream
Arl2	Arl2_p2	Arl2_p1	0.374429	0.560502	0.212539	2	downstream
Arl8b	Arl8b_p1	Arl8b_p2	0.563927	0.0787671	0.288555	1	upstream
Armc8	Armc8_p1	Armc8_p2	0.296804	0.0570776	0.110808	167	downstream
Armcx1	Armcx1_p1	Armcx1_p2	0.351598	0.0605023	0.209542	1	downstream
Arpc1a	Arpc1a_p1	Arpc1a_p3	3.15297	0.0810502	0.0191189	20696	upstream
Arpp19	Arpp19_p3	Arpp19_p1	0.0799087	0.517123	0.0654212	14386	downstream
Arpp21	Arpp21_p2	Arpp21_p5	0.40411	0.0742009	0.285125	32	upstream
As3mt	As3mt_p1	As3mt_p2	0.00456621	0.0148402	-0.00685966	143	upstream
Asb3	Asb3_p1	Asb3_p2	0.128995	0.0547945	0.11667	7	downstream
Asrgl1	Asrgl1_p1	Asrgl1_p2	0.214612	0.170091	0.0863963	1	downstream
Atg5	Atg5_p1	Atg5_p2	0.115297	0.212329	0.103336	65	downstream
Atox1	Atox1_p1	Atox1_p2	1.34361	0.479452	0.292724	19	downstream
Atp1a3	Atp1a3_p1	Atp1a3_p2	0.333333	0.133562	0.229677	7	upstream
Atp1b1	Atp1b1_p2	Atp1b1_p1	1.76941	0.135845	0.264872	329	downstream
Atp5b	Atp5b_p1	Atp5b_p4	6.52397	0.110731	0.027799	2979	upstream
Atp5d	Atp5d_p1	Atp5d_p2	1.81164	0.489726	0.561649	1	downstream
Atp5e	Atp5e_p1	Atp5e_p2	8.83219	0.640411	0.487508	9	upstream
Atp5f1	Atp5f1_p1	Atp5f1_p2	3.9589	1.52283	0.614472	11	upstream
Atp5g1	Atp5g1_p1	Atp5g1_p2	3.25913	2.24886	0.488092	15	downstream
Atp5j	Atp5j_p1	Atp5j_p3	5.8984	1.36416	0.485811	106	downstream
Atp5j2	Atp5j2_p1	Atp5j2_p2	4.57192	0.835616	0.541732	1	downstream
Atp5k	Atp5k_p1	Atp5k_p2	8.63927	3.05479	0.698856	1	upstream
Atp6ap2	Atp6ap2_p1	Atp6ap2_p2	3.62557	0.0844749	0.371105	14	upstream
Atp6v0b	Atp6v0b_p1	Atp6v0b_p3	5.34817	0.122146	0.25448	17	upstream
Atp6v0c	Atp6v0c_p1	Atp6v0c_p2	7.01256	0.114155	0.293151	194	downstream
Atp6v1a	Atp6v1a_p2	Atp6v1a_p1	2.09475	1.4258	0.746677	3	downstream
Atp6v1c1	Atp6v1c1_p1	Atp6v1c1_p2	3.22032	0.0776256	0.3157	1	upstream
Atp6v1e1	Atp6v1e1_p1	Atp6v1e1_p2	4.50913	3.46804	0.745128	2	downstream
Atp6v1f	Atp6v1f_p1	Atp6v1f_p2	3.89726	1.42922	0.533325	4	downstream
Atp6v1g2	Atp6v1g2_p1	Atp6v1g2_p2	1.83105	0.19863	0.403414	84	downstream
Atxn10	Atxn10_p1	Atxn10_p2	0.570776	0.504566	0.449417	68	upstream
Atxn7l3b	Atxn7l3b_p1	Atxn7l3b_p2	1.49315	0.273973	0.543723	1	upstream
AU041133	AU041133_p1	AU041133_p2	0.219178	0.0810502	-0.0265017	1	upstream
Avpi1	Avpi1_p1	Avpi1_p4	0.164384	0.0479452	0.0872289	1	downstream
B230118H07Rik	B230118H07Rik_p2	B230118H07Rik_p3	0.53653	0.0719178	0.09805	1	upstream
B3galnt1	B3galnt1_p1	B3galnt1_p2	0.393836	0.115297	0.235835	1	downstream
Banf1	Banf1_p1	Banf1_p2	1.49315	0.246575	0.288773	11	upstream
Bax	Bax_p1	Bax_p2	0.229452	0.0958904	0.170405	1	upstream
BC003331	BC003331_p1	BC003331_p2	0.520548	0.0650685	0.208259	263	downstream
BC013529	BC013529_p1	BC013529_p2	0.152968	0.0776256	0.111233	11868	downstream
BC029214	BC029214_p2	BC029214_p1	0.208904	0.172374	0.187389	1	downstream
BC048546	BC048546_p3	BC048546_p1	0.543379	0.122146	0.469086	1	upstream
Bcap31	Bcap31_p1	Bcap31_p2	0.952055	0.136986	0.267402	7	downstream
Bccip	Bccip_p1	Bccip_p2	1.06164	0.110731	0.13738	1	upstream
Bcl11a	Bcl11a_p1	Bcl11a_p4	0.828767	0.456621	0.128968	1	upstream
Bclaf1	Bclaf1_p1	Bclaf1_p2	0.195205	0.105023	0.228279	2	upstream
Bet1	Bet1_p1	Bet1_p2	0.429224	0.0239726	-0.0252271	6	upstream
Bfar	Bfar_p2	Bfar_p1	0.178082	0.100457	0.149153	61	upstream
Bloc1s1	Bloc1s1_p1	Bloc1s1_p2	1.61416	0.0308219	0.0981706	366	upstream
Blvrb	Blvrb_p2	Blvrb_p1	0.086758	0.0239726	0.0720768	1	upstream
Bmyc	Bmyc_p1	Bmyc_p3	0.526256	0.275114	0.430982	1	downstream
Bnip3	Bnip3_p1	Bnip3_p2	1.07534	0.219178	0.319224	1	upstream
Brp44	Brp44_p2	Brp44_p1	1.04452	0.369863	0.478445	1	upstream
Bscl2	Bscl2_p4	Bscl2_p10	0.307078	0.0821918	0.243918	1	upstream
Bsg	Bsg_p1	Bsg_p2	0.381279	0.226027	0.211207	1	downstream
Btbd10	Btbd10_p1	Btbd10_p4	0.191781	0.127854	0.12385	22029	upstream
C1galt1c1	C1galt1c1_p1	C1galt1c1_p2	0.232877	0.194064	0.145489	1	upstream
C1qb	C1qb_p1	C1qb_p2	0.0296804	0.0205479	0.670397	1	upstream
C1qbp	C1qbp_p1	C1qbp_p2	0.128995	0.136986	0.300205	1	downstream
C1ql3	C1ql3_p1	C1ql3_p2	2.15411	1.33904	0.431582	43	upstream
Cacnb4	Cacnb4_p1	Cacnb4_p4	0.101598	0.0445205	0.0233828	3	downstream
Cacybp	Cacybp_p1	Cacybp_p2	1.62215	0.128995	0.182524	1	upstream
Cald1	Cald1_p1	Cald1_p2	0.0639269	0.0422374	0.0615247	110882	upstream
Calm1	Calm1_p1	Calm1_p3	65.5822	4.74886	0.810472	19	upstream
Calm3	Calm3_p3	Calm3_p4	4.19863	0.223744	0.322543	6	upstream
Calu	Calu_p1	Calu_p4	0.1621	0.0468037	0.090882	20	downstream
Caly	Caly_p1	Caly_p2	2.46918	1.66667	0.597591	201	upstream
Capza2	Capza2_p1	Capza2_p2	2.70434	1.22831	0.613379	1	downstream
Capzb	Capzb_p2	Capzb_p3	0.480594	0.182648	0.323716	2	downstream
Carkd	Carkd_p1	Carkd_p2	0.731735	0.0844749	0.178562	1	upstream
Casp3	Casp3_p1	Casp3_p2	0.0422374	0.0410959	0.226585	5	downstream
Cat	Cat_p1	Cat_p2	0.10274	0.033105	0.11426	1	downstream
Cbara1	Cbara1_p1	Cbara1_p3	0.180365	0.0593607	0.0818807	1	upstream
Cbx1	Cbx1_p2	Cbx1_p1	0.223744	0.229452	0.136321	1	downstream
Cbx5	Cbx5_p1	Cbx5_p2	0.492009	0.631279	0.278659	24447	upstream
Ccdc25	Ccdc25_p1	Ccdc25_p2	0.826484	0.0673516	0.186974	1	upstream
Ccdc32	Ccdc32_p1	Ccdc32_p3	1.21918	0.175799	0.310677	1	downstream
Ccdc53	Ccdc53_p1	Ccdc53_p2	0.292237	0.196347	0.161204	1	downstream
Ccdc90b	Ccdc90b_p1	Ccdc90b_p2	0.13242	0.0787671	0.0897127	270	downstream
Ccnc	Ccnc_p1	Ccnc_p2	0.414384	0.110731	0.202777	8	downstream
Ccnd2	Ccnd2_p1	Ccnd2_p3	0.334475	0.197489	0.46038	14	downstream
Ccndbp1	Ccndbp1_p1	Ccndbp1_p2	0.576484	0.136986	0.246753	3	upstream
Ccnh	Ccnh_p1	Ccnh_p2	1.03995	0.146119	0.280819	4	downstream
Ccpg1	Ccpg1_p1	Ccpg1_p2	0.471461	0.0410959	0.121166	1	downstream
Cct3	Cct3_p2	Cct3_p1	0.392694	0.414384	0.311531	1	upstream
Cct5	Cct5_p1	Cct5_p2	2.21347	0.373288	0.466154	1	downstream
Cct7	Cct7_p1	Cct7_p3	1.38584	0.260274	0.362339	11	downstream
Cct8	Cct8_p1	Cct8_p2	2.2032	0.10274	0.290105	1	upstream
Cd47	Cd47_p1	Cd47_p2	0.767123	0.464612	0.23297	56148	upstream
Cd81	Cd81_p1	Cd81_p2	2.30023	0.174658	0.107482	9	downstream
Cd9	Cd9_p1	Cd9_p2	0.482877	0.0525114	0.494719	2	downstream
Cdadc1	Cdadc1_p1	Cdadc1_p2	0.450913	0.076484	0.0872869	1	downstream
Cdc37l1	Cdc37l1_p1	Cdc37l1_p3	0.0410959	0.0296804	0.0970779	80	downstream
Cdc42	Cdc42_p1	Cdc42_p2	1.75913	0.447489	0.448433	1	downstream
Cdc5l	Cdc5l_p3	Cdc5l_p5	0.501142	0.0753425	0.236479	1	downstream
Cdh10	Cdh10_p2	Cdh10_p4	0.128995	0.0627854	0.0465454	7	upstream
Cdipt	Cdipt_p2	Cdipt_p1	0.111872	0.0730594	0.0986282	28	upstream
Cdk14	Cdk14_p5	Cdk14_p8	0.116438	0.10274	0.0421158	3	downstream
Cdk5	Cdk5_p2	Cdk5_p1	0.5879	0.650685	0.384516	1	downstream
Cdkl2	Cdkl2_p1	Cdkl2_p2	0.243151	0.0787671	0.0454707	294	downstream
Celf2	Celf2_p12	Celf2_p10	0.31621	0.205479	0.0607235	280	upstream
Cenpc1	Cenpc1_p2	Cenpc1_p1	0.10274	0.0513699	0.0447865	2	downstream
Cept1	Cept1_p1	Cept1_p2	0.309361	0.0696347	0.0295722	1	upstream
Cetn3	Cetn3_p1	Cetn3_p2	2.58562	0.174658	0.176622	1	upstream
Chac2	Chac2_p1	Chac2_p2	0.375571	0.0342466	0.112069	1	upstream
Chchd10	Chchd10_p1	Chchd10_p2	0.431507	0.207763	0.491443	2	downstream
Chchd3	Chchd3_p1	Chchd3_p2	0.723744	0.0787671	0.115889	1	downstream
Chd6	Chd6_p1	Chd6_p2	0.481735	0.0216895	0.104225	5	upstream
Chd9	Chd9_p1	Chd9_p2	0.174658	0.0365297	-0.0169056	355	upstream
Chgb	Chgb_p1	Chgb_p2	0.648402	0.119863	0.258894	8	downstream
Chmp2a	Chmp2a_p1	Chmp2a_p2	1.43607	0.291096	0.289825	45	upstream
Chmp3	Chmp3_p2	Chmp3_p3	1.10959	0.355023	0.267618	1	downstream
Chmp5	Chmp5_p1	Chmp5_p2	1.65982	0.0684932	0.138632	1	downstream
Chn2	Chn2_p4	Chn2_p6	0.0410959	0.0216895	0.682851	1	downstream
Cinp	Cinp_p1	Cinp_p2	0.525114	0.184932	0.227732	1	upstream
Cklf	Cklf_p2	Cklf_p1	0.0490868	0.010274	-0.0216168	9	upstream
Clasp2	Clasp2_p1	Clasp2_p3	0.0627854	0.135845	-0.0175801	19203	upstream
Clcc1	Clcc1_p1	Clcc1_p2	0.16895	0.0593607	-0.0274325	1	downstream
Clcn3	Clcn3_p2	Clcn3_p1	0.534247	0.172374	0.255074	28424	downstream
Clcn4-2	Clcn4-2_p1	Clcn4-2_p3	0.635845	0.125571	0.391154	8	upstream
Clk1	Clk1_p1	Clk1_p2	0.590183	0.111872	0.192887	10	downstream
Cltb	Cltb_p2	Cltb_p1	0.101598	0.0479452	0.133989	31	downstream
Cluap1	Cluap1_p1	Cluap1_p2	0.280822	0.0353881	0.0941288	1	upstream
Cmc1	Cmc1_p2	Cmc1_p1	0.0650685	0.0296804	0.102179	1	upstream
Cml1	Cml1_p1	Cml1_p2	0.0490868	0.0936073	0.0348581	9	downstream
Cmtm5	Cmtm5_p3	Cmtm5_p1	0.207763	0.103881	0.598881	1	upstream
Cnp	Cnp_p1	Cnp_p2	0.27968	0.222603	0.843887	811	upstream
Cnpy3	Cnpy3_p1	Cnpy3_p2	0.115297	0.0605023	0.132224	13	upstream
Cnrip1	Cnrip1_p2	Cnrip1_p1	0.772831	0.203196	0.294202	23	downstream
Commd3	Commd3_p1	Commd3_p2	2.02397	0.0707763	0.19573	7	upstream
Comt	Comt_p4	Comt_p3	0.116438	0.125571	0.0742774	123	downstream
Copb2	Copb2_p1	Copb2_p2	0.477169	0.0993151	0.245893	1	upstream
Cope	Cope_p1	Cope_p2	2.19521	0.228311	0.289181	131	downstream
Cops3	Cops3_p1	Cops3_p2	0.453196	0.30137	0.334886	5	downstream
Cops6	Cops6_p1	Cops6_p2	0.719178	0.119863	0.182559	11	upstream
Cox16	Cox16_p1	Cox16_p2	0.789954	0.78653	0.386805	47696	downstream
Cox19	Cox19_p1	Cox19_p2	0.369863	0.110731	0.123469	1	upstream
Cox4i1	Cox4i1_p1	Cox4i1_p2	7.83333	0.972603	0.594728	9	upstream
Cox6b1	Cox6b1_p1	Cox6b1_p2	8.25457	2.35502	0.733753	8	downstream
Cox7a2	Cox7a2_p1	Cox7a2_p2	12.3767	0.987443	0.545335	6	downstream
Cplx2	Cplx2_p1	Cplx2_p2	0.824201	0.164384	0.489461	1	downstream
Crcp	Crcp_p1	Crcp_p2	0.126712	0.149543	0.130175	1	upstream
Creb3	Creb3_p1	Creb3_p2	0.811644	0.0468037	0.104266	1	upstream
Crem	Crem_p1	Crem_p2	0.326484	0.0627854	0.209479	642	downstream
Crhbp	Crhbp_p1	Crhbp_p4	0.0228311	0.00456621	0.834165	105	downstream
Cryab	Cryab_p2	Cryab_p1	0.391553	0.214612	0.743728	118	upstream
Crym	Crym_p1	Crym_p2	3.81164	1.34703	0.755472	1	upstream
Cs	Cs_p1	Cs_p2	0.347032	0.263699	0.288627	1	downstream
Csnk1a1	Csnk1a1_p1	Csnk1a1_p2	0.289954	0.244292	0.344059	14	downstream
Cst3	Cst3_p1	Cst3_p2	8.16438	2.91324	0.686407	4	downstream
Cstb	Cstb_p2	Cstb_p1	0.863014	0.11758	0.0935232	1	upstream
Ctnna1	Ctnna1_p1	Ctnna1_p2	0.0159817	0.00799087	0.0747663	1	downstream
Ctps	Ctps_p2	Ctps_p1	0.086758	0.187215	0.103191	14	downstream
Ctsb	Ctsb_p3	Ctsb_p1	0.131279	0.0376712	0.010009	25	upstream
Ctsl	Ctsl_p1	Ctsl_p2	0.567352	0.446347	0.14037	26	downstream
Ctso	Ctso_p1	Ctso_p2	0.0308219	0.0308219	0.134345	1	downstream
Ctsz	Ctsz_p1	Ctsz_p2	0.0719178	0.0525114	0.0107846	25	downstream
Cttnbp2	Cttnbp2_p2	Cttnbp2_p1	0.115297	0.142694	0.0872876	28	downstream
Ctxn1	Ctxn1_p2	Ctxn1_p4	0.744292	0.100457	0.288599	1	downstream
Cuedc2	Cuedc2_p1	Cuedc2_p2	0.603881	0.308219	0.274961	1	downstream
Cwc15	Cwc15_p1	Cwc15_p2	0.944064	0.184932	0.232954	5	downstream
Cxx1c	Cxx1c_p2	Cxx1c_p1	0.853881	0.283105	0.477052	67	downstream
Cyba	Cyba_p1	Cyba_p2	0.0296804	0.0182648	0.59534	1	downstream
Cyhr1	Cyhr1_p2	Cyhr1_p3	0.320776	0.043379	0.124152	364	downstream
D10Wsu52e	D10Wsu52e_p1	D10Wsu52e_p2	0.671233	0.240868	0.281238	10	upstream
Dad1	Dad1_p1	Dad1_p2	3.25	0.343607	0.437776	1	downstream
Dbndd2	Dbndd2_p2	Dbndd2_p1	0.141553	0.190639	0.179991	1444	downstream
Dcaf11	Dcaf11_p1	Dcaf11_p3	0.076484	0.0650685	0.0804141	372	upstream
Dclk1	Dclk1_p2	Dclk1_p5	0.34589	0.119863	0.259986	1	upstream
Dcn	Dcn_p1	Dcn_p2	1.28653	0.507991	0.848886	4	upstream
Dctpp1	Dctpp1_p1	Dctpp1_p2	0.356164	0.150685	0.0812046	1	downstream
Ddost	Ddost_p1	Ddost_p2	0.503425	0.0719178	0.294833	1	downstream
Ddx1	Ddx1_p1	Ddx1_p2	1.31963	0.0673516	0.237396	3	downstream
Ddx18	Ddx18_p1	Ddx18_p2	0.569635	0.189498	0.100092	1	upstream
Ddx6	Ddx6_p2	Ddx6_p1	0.191781	0.0821918	0.0788032	140	downstream
Deb1	Deb1_p4	Deb1_p1	1.56507	0.423516	0.322182	1	upstream
Denr	Denr_p1	Denr_p2	1.11416	0.0684932	0.0773061	1	upstream
Dhps	Dhps_p1	Dhps_p3	0.106164	0.0753425	0.168307	1	upstream
Dkk3	Dkk3_p2	Dkk3_p1	0.35274	0.283105	0.294064	572	upstream
Dnaja2	Dnaja2_p1	Dnaja2_p2	0.703196	0.424658	0.357926	1	upstream
Dnajb4	Dnajb4_p1	Dnajb4_p3	0.0445205	0.0445205	0.132527	1	downstream
Dnajc18	Dnajc18_p1	Dnajc18_p2	0.142694	0.0753425	0.0557452	5	downstream
Dohh	Dohh_p2	Dohh_p1	0.218037	0.0993151	0.150083	1	downstream
Dph3	Dph3_p1	Dph3_p2	0.30137	0.127854	0.115286	1	upstream
Dpm2	Dpm2_p1	Dpm2_p2	0.333333	0.0639269	0.161713	5	downstream
Dstn	Dstn_p1	Dstn_p2	2.62557	1.55137	0.497883	2	downstream
Dusp11	Dusp11_p1	Dusp11_p2	0.378995	0.0901826	0.0997727	1	upstream
Dusp14	Dusp14_p2	Dusp14_p1	0.0650685	0.043379	0.0453642	1226	upstream
Dync1i1	Dync1i1_p1	Dync1i1_p2	0.670091	0.237443	0.225487	7	upstream
Dync1i2	Dync1i2_p1	Dync1i2_p2	3.90525	1.61416	0.436114	147	downstream
Dynll1	Dynll1_p1	Dynll1_p2	22.1279	0.748858	0.583605	9	downstream
Dynlt3	Dynlt3_p1	Dynlt3_p2	0.482877	0.670091	0.36135	4	downstream
Eapp	Eapp_p1	Eapp_p2	0.583333	0.181507	0.131363	1	upstream
Ebp	Ebp_p1	Ebp_p2	0.179224	0.0707763	0.0973914	7	downstream
Ech1	Ech1_p1	Ech1_p2	0.579909	0.172374	0.136719	1	downstream
Echdc1	Echdc1_p1	Echdc1_p2	0.187215	0.0593607	0.121225	300	downstream
Eci2	Eci2_p1	Eci2_p2	0.124429	0.0171233	0.133896	13	upstream
Edil3	Edil3_p1	Edil3_p6	0.0182648	0.00456621	-0.00785836	423	upstream
Eef1a1	Eef1a1_p1	Eef1a1_p2	1.09018	0.111872	0.116852	6	downstream
Eef1b2	Eef1b2_p1	Eef1b2_p2	2.99087	0.242009	0.342738	196	downstream
Eef1g	Eef1g_p2	Eef1g_p1	0.149543	0.155251	0.112946	1	downstream
Efna1	Efna1_p1	Efna1_p2	0.0194064	0.0114155	0.375588	2	downstream
Egfl7	Egfl7_p1	Egfl7_p5	0.0399543	0.0228311	0.229121	7545	upstream
Eif1b	Eif1b_p1	Eif1b_p2	0.998858	0.795662	0.418719	59	upstream
Eif2b4	Eif2b4_p1	Eif2b4_p2	0.251142	0.239726	0.0649966	51	downstream
Eif3d	Eif3d_p1	Eif3d_p2	0.505708	0.043379	0.0992324	3	upstream
Eif3i	Eif3i_p1	Eif3i_p2	0.189498	0.159817	0.116637	1	downstream
Eif4a3	Eif4a3_p1	Eif4a3_p2	0.471461	0.321918	0.256045	1	downstream
Eif4e2	Eif4e2_p1	Eif4e2_p2	0.207763	0.174658	0.0322682	307	upstream
Eif5a	Eif5a_p1	Eif5a_p2	1.04566	0.202055	0.242912	1	upstream
Elovl6	Elovl6_p1	Elovl6_p2	0.0308219	0.0422374	0.0553342	9	upstream
Elp2	Elp2_p1	Elp2_p2	0.410959	0.164384	0.293179	1	upstream
Emg1	Emg1_p1	Emg1_p2	0.398402	0.212329	0.172699	56	downstream
Eno2	Eno2_p1	Eno2_p2	0.802511	0.349315	0.351193	7	downstream
Enpp2	Enpp2_p1	Enpp2_p2	0.19863	0.139269	0.757462	74	downstream
Enpp4	Enpp4_p1	Enpp4_p2	0.0456621	0.0251142	0.029022	3	upstream
ENSMUST00000061251	ENSMUST00000061251_p1	ENSMUST00000061251_p2	0.591324	0.0490868	0.251721	2	downstream
ENSMUST00000082429	ENSMUST00000082429_p1	ENSMUST00000082429_p5	0.597032	0.076484	0.209672	16	downstream
ENSMUST00000094469	ENSMUST00000094469_p1	ENSMUST00000094469_p2	0.829909	0.55137	0.513937	1	upstream
ENSMUST00000099528	ENSMUST00000099528_p1	ENSMUST00000099528_p2	0.400685	0.187215	0.278034	11	downstream
ENSMUST00000148690	ENSMUST00000148690_p1	ENSMUST00000148690_p2	0.775114	0.123288	0.132608	3	downstream
ENSMUST00000164240	ENSMUST00000164240_p1	ENSMUST00000164240_p2	1.21005	0.359589	0.223964	7	downstream
Epha7	Epha7_p1	Epha7_p2	0.978311	0.114155	0.303988	13	downstream
Eps15	Eps15_p3	Eps15_p1	0.680365	0.00456621	0.00371938	62625	downstream
Ergic3	Ergic3_p1	Ergic3_p2	1.25114	0.107306	0.293964	1	downstream
Erich1	Erich1_p1	Erich1_p2	0.156393	0.101598	0.14226	2	upstream
Ermn	Ermn_p1	Ermn_p2	0.231735	0.141553	0.801933	1	upstream
Evi2b	Evi2b_p4	Evi2b_p2	0.0673516	0.0605023	0.546323	34	downstream
Extl2	Extl2_p1	Extl2_p2	0.180365	0.0502283	0.152766	781	downstream
Fam103a1	Fam103a1_p1	Fam103a1_p2	1.70662	0.107306	0.226473	1	downstream
Fam115a	Fam115a_p1	Fam115a_p2	0.369863	0.0856164	0.126588	16962	upstream
Fam131a	Fam131a_p1	Fam131a_p5	0.765982	0.114155	0.27587	8	downstream
Fam133b	Fam133b_p1	Fam133b_p2	0.928082	0.176941	0.134466	5	upstream
Fam13c	Fam13c_p1	Fam13c_p3	0.121005	0.097032	0.232644	1	downstream
Fam173a	Fam173a_p1	Fam173a_p2	1.06164	0.388128	0.35104	1	downstream
Fam188a	Fam188a_p1	Fam188a_p3	0.498858	0.206621	0.284823	4	downstream
Fam82b	Fam82b_p1	Fam82b_p2	0.231735	0.121005	0.0676204	43	downstream
Fam96a	Fam96a_p1	Fam96a_p2	0.261416	0.0799087	0.0826567	72	upstream
Fam98b	Fam98b_p1	Fam98b_p2	0.600457	0.0605023	0.107369	8	upstream
Fau	Fau_p1	Fau_p3	7.93379	0.799087	0.521635	7	downstream
Fbxl5	Fbxl5_p1	Fbxl5_p2	0.48516	0.0365297	0.116169	1	upstream
Fbxo38	Fbxo38_p2	Fbxo38_p1	0.0844749	0.0525114	0.0296067	1	upstream
Fbxo8	Fbxo8_p2	Fbxo8_p1	0.0570776	0.043379	0.0331376	1	downstream
Fbxw7	Fbxw7_p1	Fbxw7_p3	0.886986	0.371005	0.380049	38	downstream
Fdps	Fdps_p1	Fdps_p2	0.609589	0.0285388	0.167808	5	upstream
Fermt2	Fermt2_p1	Fermt2_p2	0.115297	0.0719178	0.105055	1	upstream
Fgfr1op2	Fgfr1op2_p1	Fgfr1op2_p2	0.326484	0.165525	0.268858	1	upstream
Fh1	Fh1_p1	Fh1_p2	0.562785	0.187215	0.206057	1	upstream
Fis1	Fis1_p1	Fis1_p2	2.45662	0.737443	0.486513	8752	downstream
Fosb	Fosb_p2	Fosb_p1	0.0353881	0.0239726	0.212454	11	upstream
Fxyd1	Fxyd1_p2	Fxyd1_p1	0.0114155	0.0627854	0.166057	751	downstream
Fyttd1	Fyttd1_p1	Fyttd1_p2	0.426941	0.321918	0.327004	1	upstream
Gabarap	Gabarap_p2	Gabarap_p3	0.689498	0.287671	0.261707	24	upstream
Gabarapl1	Gabarapl1_p2	Gabarapl1_p1	0.353881	0.182648	0.229935	1	upstream
Gabarapl2	Gabarapl2_p1	Gabarapl2_p2	3.47374	0.946347	0.618757	1	downstream
Gabra1	Gabra1_p4	Gabra1_p1	0.191781	0.230594	0.186237	13	downstream
Gabra4	Gabra4_p1	Gabra4_p2	0.535388	0.133562	0.216564	1	downstream
Gabrb1	Gabrb1_p2	Gabrb1_p1	0.376712	0.303653	0.356256	3	downstream
Gabrb2	Gabrb2_p1	Gabrb2_p2	0.191781	0.097032	0.135076	1	upstream
Gabrg2	Gabrg2_p1	Gabrg2_p2	0.715753	0.599315	0.258557	192	downstream
Gamt	Gamt_p1	Gamt_p2	0.101598	0.0456621	0.593687	10	downstream
Gap43	Gap43_p1	Gap43_p2	4.09132	0.843607	0.598031	28	downstream
Gatm	Gatm_p1	Gatm_p2	0.184932	0.0353881	0.422445	1	upstream
Gdpd1	Gdpd1_p1	Gdpd1_p2	0.227169	0.441781	0.259023	1	downstream
Ggct	Ggct_p2	Ggct_p1	0.375571	0.155251	0.180497	1	upstream
Ghitm	Ghitm_p1	Ghitm_p2	1.93836	0.69863	0.449647	1	upstream
Gimap6	Gimap6_p2	Gimap6_p1	0.0205479	0.0159817	0.264246	1	downstream
Gjc3	Gjc3_p1	Gjc3_p3	0.0388128	0.00913242	0.018174	27	upstream
Glod4	Glod4_p1	Glod4_p2	0.562785	0.222603	0.239901	1	downstream
Gltp	Gltp_p3	Gltp_p1	0.00913242	0.0228311	0.133031	1	downstream
Gm10704	Gm10704_p2	Gm10704_p1	0.560502	0.644977	0.400022	6	downstream
Gm12183	Gm12183_p1	Gm12183_p3	3.48402	0.0673516	0.249174	341	downstream
Gm20075	Gm20075_p1	Gm20075_p2	1.20548	0.348174	0.367319	7	downstream
Gm20267	Gm20267_p1	Gm20267_p2	0.401826	0.310502	0.14515	54	downstream
Gm5637	Gm5637_p1	Gm5637_p2	0.0114155	0.00913242	0.448858	1	downstream
Gm6265	Gm6265_p1	Gm6265_p2	8.4532	2.18836	0.73105	4	downstream
Gm6314	Gm6314_p1	Gm6314_p2	1.0411	0.240868	0.310818	1	downstream
Gm6969	Gm6969_p1	Gm6969_p2	1.77511	0.737443	0.385515	2	upstream
Gmfb	Gmfb_p1	Gmfb_p2	0.465753	0.110731	0.317768	1	upstream
Gmpr	Gmpr_p3	Gmpr_p2	0.759132	0.123288	0.215563	79	downstream
Gmps	Gmps_p1	Gmps_p2	0.216895	0.103881	0.0530607	1	downstream
Gnb5	Gnb5_p1	Gnb5_p2	0.406393	0.284247	0.2537	28	upstream
Gng11	Gng11_p1	Gng11_p4	0.127854	0.00799087	0.422954	41	downstream
Gng12	Gng12_p1	Gng12_p2	0.136986	0.0216895	0.326454	1	upstream
Gnl3	Gnl3_p1	Gnl3_p2	0.538813	0.11758	0.164865	9	downstream
Golga1	Golga1_p2	Golga1_p1	0.107306	0.0673516	0.0324684	1	upstream
Golgb1	Golgb1_p1	Golgb1_p2	0.947489	0.702055	0.149719	18	upstream
Golph3l	Golph3l_p1	Golph3l_p2	0.0479452	0.0422374	0.0757531	3	downstream
Gpd2	Gpd2_p2	Gpd2_p1	0.0171233	0.0194064	0.0287909	1	downstream
Gpi1	Gpi1_p1	Gpi1_p3	1.42808	0.0787671	0.349935	1	downstream
Gpm6a	Gpm6a_p2	Gpm6a_p4	3.31507	3.40525	0.771883	19	downstream
Gpm6b	Gpm6b_p2	Gpm6b_p1	2.24087	0.335616	0.332393	105759	downstream
Gpr22	Gpr22_p1	Gpr22_p2	1.58676	0.702055	0.437748	24	upstream
Gpr89	Gpr89_p1	Gpr89_p2	0.287671	0.0388128	0.0666025	1	upstream
Gria1	Gria1_p6	Gria1_p2	0.843607	0.46347	0.182142	4	upstream
Gria2	Gria2_p1	Gria2_p5	6.67694	1.62443	0.505739	11	downstream
Grin2b	Grin2b_p1	Grin2b_p2	3.1347	1.6347	0.540591	1	upstream
Gripap1	Gripap1_p1	Gripap1_p2	0.260274	0.236301	0.19804	5	upstream
Grm5	Grm5_p1	Grm5_p2	5.40639	3.19635	0.553706	2040	upstream
Gsn	Gsn_p2	Gsn_p1	0.189498	0.0513699	0.500624	25975	downstream
Gstm1	Gstm1_p1	Gstm1_p2	0.468037	0.0582192	0.476464	13	downstream
Gstm5	Gstm5_p2	Gstm5_p1	1.14612	0.947489	0.190301	13	downstream
Gstp1	Gstp1_p1	Gstp1_p2	5.08105	1.01712	0.54199	7	downstream
Gtf2e2	Gtf2e2_p1	Gtf2e2_p2	0.0901826	0.0479452	0.00337699	99	downstream
Gtf2f1	Gtf2f1_p1	Gtf2f1_p2	0.478311	0.0353881	0.165213	60	downstream
Gtl3	Gtl3_p1	Gtl3_p2	0.399543	0.182648	0.323479	2	upstream
H2afz	H2afz_p2	H2afz_p1	3.36187	0.797945	0.47104	5	downstream
Hars	Hars_p1	Hars_p2	0.708904	0.492009	0.359407	1	downstream
Hat1	Hat1_p1	Hat1_p2	0.173516	0.139269	0.219052	1	downstream
Hdhd2	Hdhd2_p1	Hdhd2_p2	0.644977	0.0844749	0.226068	220	upstream
Hdlbp	Hdlbp_p2	Hdlbp_p1	0.160959	0.0148402	0.0173724	33121	upstream
Higd1a	Higd1a_p1	Higd1a_p2	1.98744	1.34703	0.46163	1	upstream
Higd2a	Higd2a_p1	Higd2a_p2	2.66667	1.03995	0.540069	1	downstream
Hint1	Hint1_p1	Hint1_p2	5.34703	0.304795	0.535879	17	downstream
Hk2	Hk2_p1	Hk2_p2	0.0342466	0.0194064	0.228058	1	downstream
Hmgn2	Hmgn2_p3	Hmgn2_p2	0.228311	0.175799	0.167888	668	downstream
Hmgn3	Hmgn3_p1	Hmgn3_p2	1.51598	0.103881	0.169254	9	downstream
Hmox2	Hmox2_p1	Hmox2_p2	1.19178	0.155251	0.200723	1	downstream
Hnrnpc	Hnrnpc_p1	Hnrnpc_p2	1.27968	0.440639	0.383504	1	downstream
Hnrnpf	Hnrnpf_p1	Hnrnpf_p2	0.288813	0.0422374	0.0420951	10476	upstream
Hnrnpk	Hnrnpk_p1	Hnrnpk_p2	1.16553	0.295662	0.387665	1	upstream
Hnrnpr	Hnrnpr_p1	Hnrnpr_p2	0.381279	0.128995	0.151272	3	downstream
Hnrpdl	Hnrpdl_p1	Hnrpdl_p3	0.863014	0.214612	0.396084	13	upstream
Hp1bp3	Hp1bp3_p1	Hp1bp3_p2	0.582192	0.0821918	0.122726	581	upstream
Hprt	Hprt_p3	Hprt_p1	1.28881	1.2774	0.643423	37	upstream
Hsbp1	Hsbp1_p1	Hsbp1_p2	6.33333	0.260274	0.423383	3	downstream
Hscb	Hscb_p1	Hscb_p2	0.0878995	0.0388128	0.0955958	1	upstream
Hsd17b4	Hsd17b4_p2	Hsd17b4_p1	0.0422374	0.0890411	0.133045	1	downstream
Hsp90aa1	Hsp90aa1_p1	Hsp90aa1_p3	0.708904	0.125571	0.194965	520	upstream
Hspb11	Hspb11_p1	Hspb11_p3	0.138128	0.0639269	0.126162	1	downstream
Hspbp1	Hspbp1_p1	Hspbp1_p2	0.334475	0.111872	0.142417	1	downstream
Hspd1	Hspd1_p1	Hspd1_p2	0.83105	0.294521	0.292095	141	downstream
Idh1	Idh1_p1	Idh1_p3	0.297945	0.0525114	0.116874	7331	downstream
Idh3g	Idh3g_p1	Idh3g_p2	1.17123	0.242009	0.362271	13	downstream
Idi1	Idi1_p2	Idi1_p1	0.13242	0.0913242	0.0745572	1	upstream
Ifitm3	Ifitm3_p1	Ifitm3_p2	0.106164	0.0182648	0.553248	3	upstream
Ift20	Ift20_p1	Ift20_p2	1.70434	0.159817	0.188478	3	upstream
Ift46	Ift46_p1	Ift46_p2	0.0753425	0.0639269	0.0797905	8	downstream
Ing1	Ing1_p1	Ing1_p5	0.146119	0.0890411	0.143482	13	downstream
Itgb1	Itgb1_p3	Itgb1_p4	0.0194064	0.0182648	-0.0180723	1	upstream
Itgb1bp1	Itgb1bp1_p1	Itgb1bp1_p2	0.203196	0.0319635	0.0910517	10	upstream
Ivd	Ivd_p1	Ivd_p2	0.171233	0.186073	0.144252	1	upstream
Jagn1	Jagn1_p1	Jagn1_p2	0.634703	0.0616438	0.132625	1	upstream
Jak1	Jak1_p1	Jak1_p2	0.211187	0.191781	0.326079	1	downstream
Josd2	Josd2_p1	Josd2_p2	0.139269	0.245434	0.144659	14	upstream
Jph4	Jph4_p1	Jph4_p2	0.309361	0.302511	0.265845	2	upstream
Jtb	Jtb_p2	Jtb_p1	0.123288	0.141553	0.202982	1	downstream
Jun	Jun_p1	Jun_p2	0.445205	0.114155	0.296623	3	upstream
Kctd13	Kctd13_p3	Kctd13_p2	0.0239726	0.0251142	0.516861	3	downstream
Kdm5a	Kdm5a_p1	Kdm5a_p2	0.186073	0.0422374	0.0740312	226	upstream
Kif1a	Kif1a_p1	Kif1a_p2	1.30936	0.535388	0.409205	1	upstream
Kifap3	Kifap3_p2	Kifap3_p5	1.51484	0.4121	0.293225	1	upstream
Kin	Kin_p1	Kin_p2	0.166667	0.086758	0.143853	1	downstream
Klc1	Klc1_p1	Klc1_p2	0.348174	0.0616438	0.263913	4	upstream
Klf7	Klf7_p4	Klf7_p1	0.0547945	0.0365297	0.0976287	350	downstream
Klk6	Klk6_p1	Klk6_p3	0.00342466	0.00114155	-0.00153401	1	downstream
Kpna3	Kpna3_p2	Kpna3_p1	0.208904	0.125571	0.198302	1	downstream
l7Rn6	l7Rn6_p1	l7Rn6_p2	0.860731	0.0616438	0.163284	18	downstream
Lamtor3	Lamtor3_p3	Lamtor3_p1	0.339041	0.0947489	0.25601	23	downstream
Lap3	Lap3_p1	Lap3_p2	0.097032	0.076484	0.0627406	40	downstream
Lass2	Lass2_p1	Lass2_p2	0.0365297	0.0194064	0.542908	3547	upstream
Leprot	Leprot_p2	Leprot_p3	0.0547945	0.0468037	0.0312259	2	upstream
Lgi1	Lgi1_p3	Lgi1_p2	1.69178	0.39726	0.161543	29	upstream
Lin7a	Lin7a_p1	Lin7a_p3	0.23516	0.163242	0.275596	14	downstream
Litaf	Litaf_p1	Litaf_p2	0.0159817	0.00570776	0.216809	2	downstream
LOC100047997	LOC100047997_p2	LOC100047997_p1	0.107306	0.0616438	0.0862522	1	downstream
LOC100048483	LOC100048483_p1	LOC100048483_p2	10.8642	2.40411	0.821926	2	upstream
LOC100504962	LOC100504962_p1	LOC100504962_p2	0.230594	0.097032	0.11321	8	downstream
LOC100505181	LOC100505181_p1	LOC100505181_p2	2.72146	0.0456621	0.111226	256	upstream
LOC640611	LOC640611_p1	LOC640611_p2	0.200913	0.086758	0.161584	1	downstream
Lpar6	Lpar6_p1	Lpar6_p2	0.0194064	0.00456621	-0.00817037	1	upstream
Lpl	Lpl_p2	Lpl_p3	0.327626	0.232877	0.327314	4	downstream
Lrrc57	Lrrc57_p1	Lrrc57_p2	0.152968	0.0878995	0.12831	1	upstream
Lsm10	Lsm10_p1	Lsm10_p2	0.076484	0.043379	0.0932921	1	downstream
Lsm12	Lsm12_p1	Lsm12_p2	0.284247	0.202055	0.175192	1	upstream
Lsmd1	Lsmd1_p2	Lsmd1_p1	1.24886	1.25685	0.357865	279	downstream
Luc7l3	Luc7l3_p1	Luc7l3_p4	0.509132	0.221461	0.0251001	24091	upstream
Luzp2	Luzp2_p1	Luzp2_p2	0.0650685	0.0799087	0.194681	13	downstream
Ly6e	Ly6e_p1	Ly6e_p2	0.953196	0.625571	0.442446	7	downstream
Lyz2	Lyz2_p1	Lyz2_p2	0.0547945	0.00456621	0.96055	1	upstream
Lztfl1	Lztfl1_p2	Lztfl1_p1	0.196347	0.10274	0.211534	1	upstream
Maf	Maf_p1	Maf_p3	0.0776256	0.0114155	0.561578	1	upstream
Maf1	Maf1_p1	Maf1_p2	0.0821918	0.0821918	0.238908	6	upstream
Maged2	Maged2_p2	Maged2_p1	0.130137	0.0525114	0.157652	549	downstream
Magoh	Magoh_p1	Magoh_p2	0.421233	0.163242	0.0602076	5	upstream
Mak16	Mak16_p1	Mak16_p2	0.182648	0.122146	0.138637	1	downstream
Mal	Mal_p1	Mal_p2	1.24201	0.116438	0.774147	9	upstream
Manf	Manf_p1	Manf_p2	0.287671	0.165525	0.25009	7	upstream
Mapk10	Mapk10_p1	Mapk10_p2	1.95091	0.116438	0.229314	2	upstream
Mast4	Mast4_p1	Mast4_p2	0.53653	0.0136986	-0.00430801	190703	downstream
Mat2b	Mat2b_p1	Mat2b_p3	0.365297	0.240868	0.153268	2321	downstream
Mcee	Mcee_p1	Mcee_p2	0.434932	0.0353881	0.129594	1	upstream
Mcts1	Mcts1_p1	Mcts1_p2	0.785388	0.799087	0.444178	514	upstream
Mcts2	Mcts2_p1	Mcts2_p2	0.150685	0.155251	0.163456	1	upstream
Mdh1	Mdh1_p1	Mdh1_p2	12.121	2.03539	0.778955	1	upstream
Mdh2	Mdh2_p3	Mdh2_p1	2.0274	1.371	0.570625	1	upstream
Med10	Med10_p1	Med10_p2	1.22032	0.134703	0.176073	1	downstream
Med11	Med11_p1	Med11_p2	0.121005	0.0365297	0.00186483	1	upstream
Med21	Med21_p1	Med21_p2	0.755708	0.171233	0.188882	5	upstream
Med31	Med31_p1	Med31_p2	0.481735	0.224886	0.207115	2	upstream
Mef2c	Mef2c_p1	Mef2c_p2	0.0878995	0.076484	0.391535	4	downstream
Meg3	Meg3_p2	Meg3_p4	2.03196	0.593607	-0.0181141	4726	downstream
Mfap1b	Mfap1b_p1	Mfap1b_p2	0.408676	0.31621	0.263083	32598	downstream
Mfge8	Mfge8_p1	Mfge8_p2	0.226027	0.0319635	0.476395	9	downstream
Mfsd1	Mfsd1_p1	Mfsd1_p2	0.0525114	0.0627854	0.151456	1	downstream
Mgll	Mgll_p1	Mgll_p4	0.0833333	0.0342466	0.195453	394	upstream
Mia1	Mia1_p1	Mia1_p2	0.0639269	0.033105	0.795356	10	downstream
Mif4gd	Mif4gd_p2	Mif4gd_p1	0.0148402	0.0125571	0.191228	1	upstream
Minos1	Minos1_p1	Minos1_p2	2.32534	1.67009	0.481836	4	downstream
Mkks	Mkks_p1	Mkks_p2	0.98516	0.0547945	0.107932	173	downstream
Mkl2	Mkl2_p2	Mkl2_p3	0.281963	0.0936073	0.124851	12	upstream
Mllt11	Mllt11_p1	Mllt11_p3	3.06849	0.124429	0.30411	14	downstream
Mmd2	Mmd2_p1	Mmd2_p2	0.840183	0.243151	0.348729	1	downstream
Mnat1	Mnat1_p1	Mnat1_p2	0.438356	0.205479	0.0898005	1	downstream
Moap1	Moap1_p2	Moap1_p1	0.263699	0.211187	0.161858	14077	downstream
Mog	Mog_p1	Mog_p2	0.737443	0.0605023	0.758434	25	downstream
Mospd2	Mospd2_p1	Mospd2_p2	0.043379	0.010274	0.0809807	1	upstream
Mpv17l	Mpv17l_p2	Mpv17l_p1	0.496575	0.135845	0.221707	37415	downstream
Mrfap1	Mrfap1_p1	Mrfap1_p2	0.300228	0.118721	0.139617	12	upstream
Mrpl11	Mrpl11_p2	Mrpl11_p1	0.802511	0.473744	0.26973	1	downstream
Mrpl12	Mrpl12_p1	Mrpl12_p2	0.631279	0.0753425	0.180792	1	downstream
Mrpl13	Mrpl13_p1	Mrpl13_p2	0.44863	0.165525	0.228069	7	downstream
Mrpl16	Mrpl16_p1	Mrpl16_p2	0.421233	0.0445205	0.198114	8	upstream
Mrpl18	Mrpl18_p1	Mrpl18_p2	1.54909	0.106164	0.105532	43	upstream
Mrpl28	Mrpl28_p1	Mrpl28_p2	0.962329	0.107306	0.17781	1	downstream
Mrpl51	Mrpl51_p2	Mrpl51_p1	0.361872	0.444064	0.176911	3	upstream
Mrps11	Mrps11_p2	Mrps11_p1	0.355023	0.273973	0.251791	1	upstream
Mrps16	Mrps16_p1	Mrps16_p2	0.744292	0.076484	0.15506	27	downstream
Msra	Msra_p6	Msra_p1	0.173516	0.0445205	0.0378646	23702	downstream
Mtap2	Mtap2_p4	Mtap2_p2	0.5	0.563927	0.12713	33	downstream
Mtap9	Mtap9_p1	Mtap9_p2	0.310502	0.234018	0.358156	1	upstream
Mtcp1	Mtcp1_p1	Mtcp1_p3	0.0810502	0.0468037	0.0112213	231	upstream
Mtg1	Mtg1_p1	Mtg1_p2	0.253425	0.0936073	0.144627	1	downstream
Mvd	Mvd_p1	Mvd_p2	0.0388128	0.0365297	0.0218092	1	downstream
Myl12b	Myl12b_p1	Myl12b_p2	6.9395	0.981735	0.660606	1	downstream
Myl6	Myl6_p1	Myl6_p2	4.9258	0.0787671	0.226966	796	upstream
Myl9	Myl9_p1	Myl9_p2	0.113014	0.0707763	0.796543	7	downstream
Myo6	Myo6_p1	Myo6_p2	0.0216895	0.00799087	0.136017	2	upstream
Myt1l	Myt1l_p3	Myt1l_p2	0.278539	0.157534	0.134259	564	downstream
Mzt1	Mzt1_p1	Mzt1_p2	0.334475	0.115297	0.236085	8	downstream
Naa38	Naa38_p1	Naa38_p3	3.18265	0.444064	0.523102	1	upstream
Naca	Naca_p1	Naca_p2	1.67123	0.494292	0.414513	23	downstream
Nae1	Nae1_p1	Nae1_p2	0.765982	0.16895	0.232637	2	downstream
Nagk	Nagk_p2	Nagk_p1	0.410959	0.202055	0.176235	1	upstream
Nampt	Nampt_p1	Nampt_p2	0.0753425	0.0570776	0.0404278	7	downstream
Nap1l2	Nap1l2_p2	Nap1l2_p1	0.232877	0.257991	0.332148	1	downstream
Napa	Napa_p1	Napa_p2	1.84475	0.13242	0.253586	6	downstream
Napb	Napb_p1	Napb_p3	1.89726	0.0856164	0.300943	2	upstream
Napg	Napg_p1	Napg_p2	1.7363	0.457763	0.302795	1	upstream
Nars	Nars_p1	Nars_p2	1.79224	0.251142	0.205641	1	downstream
Nat9	Nat9_p2	Nat9_p1	0.0753425	0.0490868	0.0444146	1	downstream
Ncald	Ncald_p1	Ncald_p3	0.259132	0.0490868	0.799181	1	downstream
Ncbp2	Ncbp2_p1	Ncbp2_p2	0.812785	0.0947489	0.166273	2	upstream
Nceh1	Nceh1_p1	Nceh1_p2	0.886986	0.211187	0.243438	4	downstream
Nck1	Nck1_p1	Nck1_p2	0.0924658	0.0468037	0.130341	1	upstream
Ndrg2	Ndrg2_p2	Ndrg2_p1	0.113014	0.0593607	0.623447	550	upstream
Ndufa1	Ndufa1_p1	Ndufa1_p2	3.85502	0.842466	0.449119	8	downstream
Ndufa8	Ndufa8_p1	Ndufa8_p2	3.88242	0.0821918	0.177037	4	downstream
Ndufb2	Ndufb2_p1	Ndufb2_p2	1.79566	1.05023	0.557232	1	downstream
Ndufb3	Ndufb3_p1	Ndufb3_p2	3.23744	0.127854	0.320138	141	downstream
Ndufb6	Ndufb6_p2	Ndufb6_p1	3.47945	1.07877	0.548083	4	upstream
Ndufc2	Ndufc2_p1	Ndufc2_p3	3.93493	0.103881	0.307978	1	downstream
Ndufs8	Ndufs8_p1	Ndufs8_p2	2.40411	0.277397	0.324304	7	upstream
Ndufv3	Ndufv3_p2	Ndufv3_p1	3.21575	2.11187	0.571502	1	upstream
Nedd4	Nedd4_p1	Nedd4_p2	0.318493	0.275114	0.287247	1	upstream
Nedd8	Nedd8_p1	Nedd8_p3	4.08562	0.759132	0.509747	1	upstream
Ngfrap1	Ngfrap1_p1	Ngfrap1_p4	4.80137	0.0696347	0.316847	29	downstream
Nit1	Nit1_p1	Nit1_p2	0.172374	0.0627854	0.0848019	1	upstream
Nkain4	Nkain4_p2	Nkain4_p1	0.237443	0.107306	0.308854	2	upstream
Nkiras1	Nkiras1_p1	Nkiras1_p2	1.47831	0.606164	0.492697	19	downstream
Nme2	Nme2_p1	Nme2_p2	0.923516	0.984018	0.461121	8	upstream
Nmt2	Nmt2_p1	Nmt2_p2	1.46918	0.543379	0.235767	8	downstream
Nnat	Nnat_p2	Nnat_p1	0.490868	0.170091	0.209999	642	downstream
Nol12	Nol12_p1	Nol12_p2	0.440639	0.0376712	0.0890111	181	upstream
Nop10	Nop10_p1	Nop10_p2	2.83333	0.194064	0.331782	2	downstream
Nop16	Nop16_p1	Nop16_p2	0.429224	0.152968	0.125598	9	upstream
Nop56	Nop56_p1	Nop56_p2	0.191781	0.0719178	0.106396	1	downstream
Nov	Nov_p1	Nov_p2	0.921233	0.308219	0.532581	17	downstream
Npc2	Npc2_p1	Npc2_p2	0.187215	0.0753425	0.324884	11	downstream
Nrcam	Nrcam_p1	Nrcam_p2	0.144977	0.114155	0.0500818	6	upstream
Nrgn	Nrgn_p1	Nrgn_p2	0.35274	0.13242	0.191924	10	downstream
Nrn1	Nrn1_p1	Nrn1_p2	1.30822	1.01484	0.643152	1	upstream
Nrxn1	Nrxn1_p4	Nrxn1_p1	2.18836	0.780822	0.269792	1004394	downstream
Nsdhl	Nsdhl_p1	Nsdhl_p2	0.0559361	0.0742009	0.0442741	11	downstream
Nsf	Nsf_p1	Nsf_p2	2.59932	0.105023	0.253122	1	upstream
Nsg1	Nsg1_p2	Nsg1_p1	0.334475	0.321918	0.218766	1	downstream
Nsg2	Nsg2_p1	Nsg2_p2	0.252283	0.105023	0.191848	3	downstream
Nucb2	Nucb2_p1	Nucb2_p2	0.528539	0.192922	0.135749	8	upstream
Nudcd2	Nudcd2_p1	Nudcd2_p2	0.184932	0.0376712	0.0672145	170	downstream
Nudcd3	Nudcd3_p1	Nudcd3_p2	1.87671	0.119863	0.159853	197	downstream
Nup35	Nup35_p1	Nup35_p2	0.238584	0.043379	0.0432705	21504	upstream
Oat	Oat_p1	Oat_p2	0.39726	0.16895	0.227349	13	downstream
Ociad1	Ociad1_p1	Ociad1_p2	0.705479	0.65411	0.560109	1	upstream
Ociad2	Ociad2_p1	Ociad2_p2	3.3105	0.523973	0.4223	1	upstream
Odf2	Odf2_p1	Odf2_p4	0.128995	0.111872	0.0873442	555	downstream
Olfml1	Olfml1_p2	Olfml1_p4	0.0182648	0.00456621	0.0778382	6	upstream
Omg	Omg_p1	Omg_p2	0.850457	0.0810502	0.340294	18	downstream
Orc2	Orc2_p1	Orc2_p2	0.0878995	0.0799087	-0.0133603	1	downstream
Osbpl1a	Osbpl1a_p8	Osbpl1a_p18	0.00342466	0.00684932	0.232051	1	downstream
Ost4	Ost4_p1	Ost4_p2	1.88584	0.103881	0.0955787	1	upstream
Ostc	Ostc_p2	Ostc_p1	0.586758	0.365297	0.239743	1	upstream
Ovca2	Ovca2_p1	Ovca2_p2	0.0719178	0.0787671	0.0242534	11624	upstream
Oxct1	Oxct1_p2	Oxct1_p1	1.67237	0.229452	0.494611	1	downstream
Pabpc4	Pabpc4_p1	Pabpc4_p2	0.365297	0.0422374	0.0241954	40	upstream
Pafah1b2	Pafah1b2_p1	Pafah1b2_p2	0.296804	0.196347	0.186235	4	upstream
Paip2	Paip2_p1	Paip2_p2	0.78653	0.372146	0.337585	1	upstream
Pak1ip1	Pak1ip1_p1	Pak1ip1_p3	0.705479	0.126712	0.231602	1	downstream
Papss1	Papss1_p1	Papss1_p2	0.271689	0.10274	0.202025	1	upstream
Park7	Park7_p1	Park7_p2	4.14498	0.0456621	0.169141	4513	downstream
Parl	Parl_p2	Parl_p1	0.0856164	0.0707763	0.105576	9	downstream
Pcdhgc5	Pcdhgc5_p3	Pcdhgc5_p2	0.115297	0.0981735	-0.0149679	145174	downstream
Pcsk2	Pcsk2_p1	Pcsk2_p2	6.14384	0.58105	0.343192	1	upstream
Pcyt2	Pcyt2_p2	Pcyt2_p1	0.251142	0.190639	0.204082	2	downstream
Pdcd6	Pdcd6_p1	Pdcd6_p2	1.31393	0.0445205	0.153417	1	upstream
Pde1a	Pde1a_p2	Pde1a_p4	1.71233	0.477169	0.482199	248	downstream
Pde4b	Pde4b_p4	Pde4b_p8	0.0570776	0.0182648	0.0869651	269	downstream
Pdha1	Pdha1_p2	Pdha1_p1	1.16781	0.501142	0.517137	1	upstream
Pdia4	Pdia4_p1	Pdia4_p2	0.160959	0.174658	0.100919	4	downstream
Pdia6	Pdia6_p1	Pdia6_p2	1.20548	0.151826	0.227887	4	upstream
Pdlim2	Pdlim2_p4	Pdlim2_p5	0.133562	0.0273973	0.730988	17	upstream
Pf4	Pf4_p1	Pf4_p2	0.053653	0.00684932	0.971242	24	upstream
Pfdn1	Pfdn1_p1	Pfdn1_p2	2.68265	0.139269	0.144952	3	downstream
Pfdn5	Pfdn5_p5	Pfdn5_p2	2.11187	1.51826	0.569442	1	downstream
Pfn1	Pfn1_p1	Pfn1_p2	0.377854	0.36758	0.52152	4	upstream
Pfn2	Pfn2_p1	Pfn2_p2	3.17922	0.106164	0.229782	110	downstream
Phactr1	Phactr1_p3	Phactr1_p1	0.00799087	0.166667	-0.0307225	186040	downstream
Phyh	Phyh_p2	Phyh_p1	0.438356	0.195205	0.234392	1	upstream
Pigp	Pigp_p3	Pigp_p1	0.30137	0.216895	0.0652198	90	upstream
Pigz	Pigz_p2	Pigz_p1	0.033105	0.0262557	0.451741	1	downstream
Pik3c2a	Pik3c2a_p1	Pik3c2a_p2	0.100457	0.0878995	0.0142659	1	downstream
Pin1	Pin1_p1	Pin1_p2	1.40068	0.113014	0.23433	1	downstream
Pkm2	Pkm2_p1	Pkm2_p2	1.66895	0.268265	0.451927	3	upstream
Pla2g16	Pla2g16_p1	Pla2g16_p2	0.0502283	0.0707763	0.592777	1	upstream
Pla2g7	Pla2g7_p1	Pla2g7_p3	0.1621	0.119863	0.687121	1	upstream
Pld3	Pld3_p1	Pld3_p2	1.54224	0.0570776	0.190196	10201	downstream
Plekhb2	Plekhb2_p1	Plekhb2_p2	0.353881	0.0593607	0.157652	1	downstream
Plp1	Plp1_p2	Plp1_p1	3.22831	2.81393	0.945015	1	downstream
Pmm1	Pmm1_p1	Pmm1_p2	1.65525	0.655251	0.48804	1	upstream
Pmvk	Pmvk_p2	Pmvk_p4	0.136986	0.0399543	0.108708	1	downstream
Pnck	Pnck_p1	Pnck_p2	0.593607	0.06621	0.381634	166	upstream
Pnp	Pnp_p1	Pnp_p2	0.033105	0.0205479	0.0903859	5	upstream
Polr1d	Polr1d_p1	Polr1d_p2	1.371	0.156393	0.29605	1	downstream
Polr2e	Polr2e_p2	Polr2e_p1	1.13584	0.528539	0.327776	1	downstream
Polr2f	Polr2f_p1	Polr2f_p2	1.371	0.159817	0.23143	2	upstream
Polr2g	Polr2g_p1	Polr2g_p2	1.89269	0.15411	0.267995	2	downstream
Polr2h	Polr2h_p1	Polr2h_p2	0.530822	0.215753	0.257742	5	downstream
Pomp	Pomp_p1	Pomp_p2	2.84018	0.229452	0.326824	1	downstream
Pop7	Pop7_p1	Pop7_p2	0.446347	0.0958904	0.226959	8	upstream
Ppa1	Ppa1_p1	Ppa1_p2	0.497717	0.484018	0.432034	2	upstream
Ppa2	Ppa2_p2	Ppa2_p1	0.125571	0.0810502	0.132063	32	downstream
Ppap2b	Ppap2b_p1	Ppap2b_p3	0.06621	0.0479452	0.649334	1	downstream
Ppdpf	Ppdpf_p1	Ppdpf_p2	0.643836	0.0353881	0.0194435	158	upstream
Ppia	Ppia_p1	Ppia_p4	3.47603	0.103881	0.275182	13	downstream
Ppig	Ppig_p2	Ppig_p1	0.481735	0.247717	0.220198	404	downstream
Ppp2r3c	Ppp2r3c_p1	Ppp2r3c_p2	0.445205	0.172374	0.0346559	245	downstream
Pqbp1	Pqbp1_p1	Pqbp1_p3	0.646119	0.163242	0.232339	233	upstream
Prdx2	Prdx2_p3	Prdx2_p1	2.64954	1.94863	0.614361	29	downstream
Prdx4	Prdx4_p1	Prdx4_p2	0.150685	0.0616438	0.132862	1	downstream
Prdx5	Prdx5_p2	Prdx5_p3	2.1621	0.771689	0.467425	1	upstream
Prdx6	Prdx6_p1	Prdx6_p2	0.727169	0.303653	0.151033	13	upstream
Prkacb	Prkacb_p6	Prkacb_p4	0.0319635	0.0639269	0.0252961	584	downstream
Prkag1	Prkag1_p1	Prkag1_p2	0.22032	0.0559361	0.114646	6	downstream
Prkar1a	Prkar1a_p1	Prkar1a_p2	0.434932	0.480594	0.257966	367	downstream
Prosc	Prosc_p1	Prosc_p2	0.126712	0.0502283	0.0904688	1	downstream
Prpf38a	Prpf38a_p3	Prpf38a_p1	0.148402	0.0582192	-0.00505171	93	downstream
Prpf40a	Prpf40a_p1	Prpf40a_p2	0.343607	0.180365	0.169027	1	upstream
Prpf4b	Prpf4b_p2	Prpf4b_p3	1.04909	0.143836	0.181311	44	downstream
Prr5l	Prr5l_p2	Prr5l_p4	0.00913242	0.00342466	-0.0056278	1	upstream
Prrc2c	Prrc2c_p1	Prrc2c_p2	1.10959	0.110731	0.189035	3	downstream
Psap	Psap_p1	Psap_p2	0.332192	0.160959	0.147263	6	downstream
Psd3	Psd3_p1	Psd3_p3	0.665525	0.335616	0.251028	11	downstream
Psma1	Psma1_p1	Psma1_p2	1.69749	0.244292	0.366232	1	downstream
Psma7	Psma7_p1	Psma7_p2	2.62785	0.808219	0.479481	1	upstream
Psmc3	Psmc3_p1	Psmc3_p2	1.52626	0.547945	0.328316	145	upstream
Psmc5	Psmc5_p1	Psmc5_p2	1.99201	0.25	0.284913	1	upstream
Psmc6	Psmc6_p1	Psmc6_p2	1.92466	0.111872	0.257376	1	downstream
Psmd1	Psmd1_p1	Psmd1_p2	0.550228	0.363014	0.385519	1	downstream
Psmd12	Psmd12_p1	Psmd12_p2	1.05936	0.0993151	0.199675	1	upstream
Psmd14	Psmd14_p1	Psmd14_p2	1.89726	0.105023	0.243202	1	upstream
Psmg2	Psmg2_p1	Psmg2_p2	0.504566	0.172374	0.249056	1	downstream
Ptbp1	Ptbp1_p1	Ptbp1_p2	0.0844749	0.130137	0.218202	14	downstream
Ptn	Ptn_p1	Ptn_p4	0.710046	0.986301	0.436471	133	upstream
Ptov1	Ptov1_p2	Ptov1_p1	0.146119	0.0844749	0.232575	6	downstream
Ptpn2	Ptpn2_p1	Ptpn2_p2	0.263699	0.0707763	0.11922	1	upstream
Pttg1ip	Pttg1ip_p1	Pttg1ip_p2	0.0878995	0.0547945	0.191275	1	upstream
Puf60	Puf60_p1	Puf60_p2	0.231735	0.0730594	0.164824	1	upstream
Pxmp4	Pxmp4_p1	Pxmp4_p2	0.0730594	0.0833333	0.07037	1	downstream
Qdpr	Qdpr_p1	Qdpr_p2	0.392694	0.097032	0.634162	1	upstream
Qrsl1	Qrsl1_p1	Qrsl1_p2	0.0958904	0.0844749	0.088056	6	upstream
Rab18	Rab18_p1	Rab18_p2	0.83105	0.184932	0.302502	2	upstream
Rab2a	Rab2a_p2	Rab2a_p1	0.990868	0.11758	0.226314	97	downstream
Rab33a	Rab33a_p1	Rab33a_p2	0.285388	0.146119	0.249614	1	upstream
Rab3b	Rab3b_p1	Rab3b_p3	0.134703	0.0479452	0.447195	3	downstream
Rabac1	Rabac1_p1	Rabac1_p2	0.797945	0.295662	0.504075	38	upstream
Rabgap1	Rabgap1_p1	Rabgap1_p2	0.0696347	0.0456621	-0.0333829	8888	upstream
Rabl5	Rabl5_p1	Rabl5_p2	0.813927	0.14726	0.222806	3	upstream
Rai12	Rai12_p1	Rai12_p2	0.518265	0.108447	0.141721	195	downstream
Ran	Ran_p1	Ran_p3	3.05137	0.113014	0.357338	202	upstream
Rap1gds1	Rap1gds1_p2	Rap1gds1_p3	0.0742009	0.0684932	0.100682	1	upstream
Rapgef4	Rapgef4_p4	Rapgef4_p1	0.0148402	0.0844749	-0.0327905	73366	downstream
Rars	Rars_p1	Rars_p2	0.392694	0.0821918	0.206263	5	downstream
Rbbp7	Rbbp7_p1	Rbbp7_p2	0.560502	0.210046	0.447234	8	downstream
Rbfox1	Rbfox1_p3	Rbfox1_p1	0.0833333	0.121005	0.0839508	20	downstream
Rbfox2	Rbfox2_p2	Rbfox2_p6	0.18379	0.0901826	0.0185053	18	upstream
Rbm18	Rbm18_p1	Rbm18_p2	0.327626	0.152968	0.201763	1	upstream
Rbm8a	Rbm8a_p1	Rbm8a_p2	1.33219	0.0890411	0.219282	2	downstream
Rbx1	Rbx1_p1	Rbx1_p2	3.56963	0.076484	0.221546	13	downstream
Rgs10	Rgs10_p1	Rgs10_p2	0.0205479	0.0125571	0.511306	5	upstream
Rheb	Rheb_p1	Rheb_p2	1.58904	0.0616438	0.176017	122	downstream
Rims2	Rims2_p4	Rims2_p2	0.775114	0.482877	0.154538	7	upstream
Rit1	Rit1_p1	Rit1_p2	0.174658	0.076484	0.217252	1	upstream
Rit2	Rit2_p1	Rit2_p2	0.674658	0.239726	0.354656	1	upstream
Rnase4	Rnase4_p2	Rnase4_p3	0.0308219	0.0205479	0.473479	7	upstream
Rnf113a2	Rnf113a2_p1	Rnf113a2_p3	0.0799087	0.0410959	-0.0138281	2	upstream
Rnf146	Rnf146_p1	Rnf146_p2	0.119863	0.0730594	0.0998366	1	upstream
Rnf167	Rnf167_p1	Rnf167_p2	0.163242	0.0787671	0.0481613	247	upstream
Rnf181	Rnf181_p1	Rnf181_p2	0.477169	0.113014	0.117028	1	upstream
Rnf24	Rnf24_p2	Rnf24_p1	0.118721	0.0650685	0.0368859	1	upstream
Rnf34	Rnf34_p1	Rnf34_p2	0.541096	0.0799087	0.188111	1	downstream
Rnf6	Rnf6_p3	Rnf6_p1	0.0742009	0.0627854	0.0864431	435	downstream
Rnh1	Rnh1_p1	Rnh1_p2	0.174658	0.0639269	0.0681953	3994	upstream
Rpain	Rpain_p1	Rpain_p2	0.359589	0.0547945	-0.0146219	267	downstream
Rpl10a	Rpl10a_p1	Rpl10a_p2	0.328767	0.265982	0.154638	2	downstream
Rpl12	Rpl12_p2	Rpl12_p1	1.65753	0.455479	0.328846	5	downstream
Rpl19	Rpl19_p1	Rpl19_p3	1.19863	0.130137	0.203597	4	downstream
Rpl3	Rpl3_p1	Rpl3_p2	0.0353881	0.0684932	-0.00246119	11	downstream
Rpl30	Rpl30_p4	Rpl30_p2	0.839041	0.396119	0.235071	1	upstream
Rpl32	Rpl32_p1	Rpl32_p2	6.31393	0.173516	0.287165	7	downstream
Rpl35a	Rpl35a_p3	Rpl35a_p1	0.738584	0.504566	0.378853	1	downstream
Rpl36al	Rpl36al_p1	Rpl36al_p3	2.92808	0.164384	0.335315	1	downstream
Rpl37	Rpl37_p1	Rpl37_p2	1.15183	0.139269	0.101948	1	downstream
Rpl6	Rpl6_p2	Rpl6_p1	0.175799	0.103881	0.0808307	13	upstream
Rpl9	Rpl9_p1	Rpl9_p2	0.319635	0.033105	0.0509717	1	upstream
Rplp0	Rplp0_p1	Rplp0_p2	0.0171233	0.165525	0.0513472	2	downstream
Rpp21	Rpp21_p1	Rpp21_p2	0.829909	0.353881	0.176886	1	downstream
Rprd2	Rprd2_p4	Rprd2_p1	0.195205	0.0490868	0.0184022	541	upstream
Rps11	Rps11_p1	Rps11_p2	1.24201	0.768265	0.427465	1	upstream
Rps14	Rps14_p1	Rps14_p3	2.06164	0.0833333	0.142246	8	upstream
Rps17	Rps17_p1	Rps17_p2	0.140411	0.0627854	0.0566522	34	downstream
Rps19	Rps19_p1	Rps19_p2	0.480594	0.216895	0.27854	1	upstream
Rps21	Rps21_p1	Rps21_p2	1.52397	1.20548	0.344506	5	downstream
Rps26	Rps26_p1	Rps26_p3	0.163242	0.0570776	0.130857	172	downstream
Rps4x	Rps4x_p1	Rps4x_p2	0.10274	0.0924658	0.19927	1	downstream
Rps7	Rps7_p4	Rps7_p1	0.667808	0.336758	0.241827	5	downstream
Rps9	Rps9_p1	Rps9_p2	0.315068	0.43379	0.179636	1	downstream
Rraga	Rraga_p1	Rraga_p2	0.236301	0.0993151	0.174501	3	downstream
Rrbp1	Rrbp1_p2	Rrbp1_p1	0.0216895	0.0319635	0.0838648	1	downstream
Rsrc1	Rsrc1_p1	Rsrc1_p5	0.280822	0.202055	0.106713	1	upstream
Rsrc2	Rsrc2_p1	Rsrc2_p2	1.40068	0.531963	0.308039	1	downstream
Rtn1	Rtn1_p1	Rtn1_p2	3.26484	2.06279	0.823164	4	upstream
Rufy3	Rufy3_p1	Rufy3_p3	0.640411	0.178082	0.395703	39	downstream
S100a10	S100a10_p1	S100a10_p2	0.208904	0.239726	0.532459	1	downstream
S100a13	S100a13_p1	S100a13_p2	0.111872	0.00913242	0.28632	4	upstream
S100a16	S100a16_p6	S100a16_p2	0.0159817	0.0159817	0.175977	1	upstream
Sars	Sars_p1	Sars_p2	1.18037	0.915525	0.463429	1	downstream
Sc4mol	Sc4mol_p1	Sc4mol_p2	0.777397	0.210046	0.441762	12	upstream
Scamp3	Scamp3_p1	Scamp3_p2	0.245434	0.0913242	0.0876414	6	upstream
Sccpdh	Sccpdh_p1	Sccpdh_p3	0.321918	0.00799087	0.0616866	7	downstream
Scg2	Scg2_p1	Scg2_p3	0.655251	0.0856164	0.356434	1	upstream
Scg5	Scg5_p2	Scg5_p1	7.20548	3.0879	0.723008	1	upstream
Scp2	Scp2_p1	Scp2_p2	0.624429	0.151826	0.159387	47058	downstream
Scrg1	Scrg1_p1	Scrg1_p2	0.239726	0.0342466	0.478083	22	downstream
Sdf4	Sdf4_p1	Sdf4_p2	0.351598	0.398402	0.273763	39	downstream
Sdhaf2	Sdhaf2_p1	Sdhaf2_p2	0.237443	0.188356	0.224064	1	downstream
Sdhb	Sdhb_p1	Sdhb_p2	3.21005	0.542237	0.399012	1	upstream
Sec11c	Sec11c_p1	Sec11c_p2	1.40411	0.0547945	0.278778	4	upstream
Seh1l	Seh1l_p1	Seh1l_p4	0.386986	0.086758	0.142087	1	downstream
Sept4	Sept4_p1	Sept4_p3	0.365297	0.0182648	0.294484	3	upstream
Sept6	Sept6_p1	Sept6_p2	0.237443	0.238584	0.147283	1	upstream
Serinc3	Serinc3_p1	Serinc3_p2	0.576484	0.0605023	0.186893	25	downstream
Serpini1	Serpini1_p1	Serpini1_p2	2.65068	0.103881	0.56592	5	downstream
Sez6l2	Sez6l2_p2	Sez6l2_p1	0.043379	0.229452	-0.0456574	8355	upstream
Sf3b1	Sf3b1_p1	Sf3b1_p2	1.25685	0.0890411	0.236018	63	downstream
Sfr1	Sfr1_p1	Sfr1_p2	0.936073	0.938356	0.397844	2	downstream
Sh3bgrl	Sh3bgrl_p1	Sh3bgrl_p5	0.251142	0.15411	0.279817	86	downstream
Sh3bgrl3	Sh3bgrl3_p1	Sh3bgrl3_p2	4.69749	1.25342	0.63338	3	upstream
Slc25a11	Slc25a11_p2	Slc25a11_p1	0.295662	0.229452	0.284214	1	downstream
Slc25a19	Slc25a19_p2	Slc25a19_p3	0.0456621	0.0730594	0.073161	92	downstream
Slc35a1	Slc35a1_p4	Slc35a1_p3	0.0833333	0.0844749	0.0709608	1	downstream
Slc35a5	Slc35a5_p1	Slc35a5_p2	0.0376712	0.0353881	0.0560317	1	upstream
Slc35b1	Slc35b1_p1	Slc35b1_p2	0.771689	0.424658	0.425536	1	upstream
Slc3a2	Slc3a2_p1	Slc3a2_p2	0.157534	0.152968	0.118832	9281	downstream
Slmo2	Slmo2_p1	Slmo2_p2	0.105023	0.140411	0.074458	9	downstream
Sltm	Sltm_p1	Sltm_p2	0.295662	0.0981735	0.161176	44	downstream
Smu1	Smu1_p1	Smu1_p2	0.665525	0.0559361	0.148763	1	upstream
Snap23	Snap23_p1	Snap23_p2	0.0513699	0.0125571	-0.0195787	5	downstream
Snap25	Snap25_p1	Snap25_p2	12.8573	1.61872	0.797984	11	upstream
Snca	Snca_p1	Snca_p2	13.1461	0.917808	0.597223	899	downstream
Snhg10	Snhg10_p1	Snhg10_p2	0.171233	0.097032	0.149136	1	upstream
Snrk	Snrk_p2	Snrk_p1	0.0479452	0.0776256	0.123684	8	downstream
Snrnp27	Snrnp27_p2	Snrnp27_p1	1.5411	1.16324	0.298914	1	downstream
Snrpd3	Snrpd3_p1	Snrpd3_p2	1.03425	0.110731	0.245088	1	upstream
Snrpe	Snrpe_p1	Snrpe_p2	1.2774	0.215753	0.179667	4	upstream
Snx10	Snx10_p1	Snx10_p3	0.757991	0.353881	0.487061	1	upstream
Snx15	Snx15_p2	Snx15_p1	0.0707763	0.0376712	0.0620853	13	downstream
Snx5	Snx5_p2	Snx5_p4	0.0525114	0.0216895	6.09108e-05	14	downstream
Sod2	Sod2_p1	Sod2_p2	0.237443	0.138128	0.238546	1	downstream
Son	Son_p1	Son_p2	10.6758	0.880137	0.360787	1	downstream
Sox2	Sox2_p1	Sox2_p2	0.033105	0.0194064	0.131742	15	upstream
Spag9	Spag9_p2	Spag9_p3	0.187215	0.0901826	0.125985	1	upstream
Sparc	Sparc_p1	Sparc_p2	0.288813	0.254566	0.834907	1	upstream
Sparcl1	Sparcl1_p1	Sparcl1_p2	1.5274	0.335616	0.762547	1	downstream
Spcs1	Spcs1_p1	Spcs1_p2	3.75571	0.111872	0.245434	140	downstream
Spink10	Spink10_p1	Spink10_p2	0.171233	0.160959	0.0534126	1	upstream
Spink8	Spink8_p2	Spink8_p1	1.46233	0.810502	0.496335	2	downstream
Sqle	Sqle_p1	Sqle_p2	0.0490868	0.0148402	0.124951	1	upstream
Srd5a1	Srd5a1_p1	Srd5a1_p4	0.0251142	0.00913242	0.117754	1	upstream
Srek1ip1	Srek1ip1_p1	Srek1ip1_p2	0.527397	0.118721	0.106039	1	upstream
Sri	Sri_p1	Sri_p2	0.272831	0.053653	0.162852	1	downstream
Srpk1	Srpk1_p1	Srpk1_p2	0.278539	0.121005	0.0901784	2	downstream
Srpk2	Srpk2_p1	Srpk2_p2	0.780822	0.196347	0.205776	59340	downstream
Srprb	Srprb_p1	Srprb_p2	0.139269	0.0388128	0.130691	1	downstream
Srrm1	Srrm1_p1	Srrm1_p2	0.977169	0.171233	0.145078	3	downstream
Srsf10	Srsf10_p1	Srsf10_p2	0.497717	0.222603	0.152046	1	downstream
Ssb	Ssb_p1	Ssb_p3	2.21461	0.135845	0.367421	1	downstream
Ssbp2	Ssbp2_p1	Ssbp2_p3	0.619863	0.0993151	0.268672	19	downstream
Ssna1	Ssna1_p1	Ssna1_p2	1.01142	0.0456621	0.0564481	1	upstream
Ssr3	Ssr3_p2	Ssr3_p1	0.100457	0.0719178	0.152421	13	upstream
Ssr4	Ssr4_p1	Ssr4_p2	1.03653	0.520548	0.374317	1	upstream
Ssu72	Ssu72_p2	Ssu72_p1	0.901826	0.666667	0.439109	85	downstream
St13	St13_p1	St13_p2	0.762557	0.473744	0.202252	1	upstream
Stam	Stam_p2	Stam_p1	0.0468037	0.0719178	0.0537433	1	downstream
Stmn2	Stmn2_p1	Stmn2_p2	9.22146	1.28653	0.691749	1	upstream
Stmn3	Stmn3_p1	Stmn3_p2	15.4361	1.82306	0.804893	5	upstream
Stmn4	Stmn4_p1	Stmn4_p2	0.777397	0.0479452	0.045489	1	upstream
Sucla2	Sucla2_p1	Sucla2_p2	1.84361	0.477169	0.579173	1	downstream
Sugt1	Sugt1_p1	Sugt1_p3	1.14612	0.0410959	0.0952465	10	downstream
Sumo1	Sumo1_p1	Sumo1_p2	2.89612	0.776256	0.527543	1	downstream
Supt4h1	Supt4h1_p1	Supt4h1_p2	1.12215	0.511416	0.380777	6	upstream
Surf2	Surf2_p1	Surf2_p2	0.248858	0.0787671	0.10499	1	downstream
Surf4	Surf4_p2	Surf4_p1	0.0753425	0.0742009	0.0992615	3	downstream
Surf6	Surf6_p1	Surf6_p2	0.0890411	0.053653	-0.0341583	1	upstream
Swi5	Swi5_p1	Swi5_p2	0.982877	0.550228	0.413853	1	upstream
Syngr2	Syngr2_p1	Syngr2_p2	0.0159817	0.00342466	0.130595	1	upstream
Synpr	Synpr_p1	Synpr_p3	0.131279	0.0308219	0.84921	4	downstream
Sypl	Sypl_p1	Sypl_p2	0.371005	0.0627854	0.231229	1	upstream
Syt1	Syt1_p2	Syt1_p4	1.61872	1.19521	0.113316	233	upstream
Syt4	Syt4_p1	Syt4_p2	0.245434	0.135845	0.214953	3	downstream
Tac2	Tac2_p1	Tac2_p2	0.00228311	0	nan	1	upstream
Tada1	Tada1_p1	Tada1_p2	0.39726	0.0513699	0.109384	1	upstream
Taf12	Taf12_p1	Taf12_p2	0.252283	0.0582192	0.158365	1	downstream
Taf1d	Taf1d_p2	Taf1d_p3	0.297945	0.210046	0.161122	1	downstream
Taf9	Taf9_p1	Taf9_p2	1.74543	0.272831	0.360669	209	upstream
Tagln3	Tagln3_p1	Tagln3_p4	3.81164	0.0468037	0.43036	42	downstream
Tardbp	Tardbp_p1	Tardbp_p2	0.244292	0.108447	0.142807	6	upstream
Tbc1d7	Tbc1d7_p1	Tbc1d7_p2	0.251142	0.0502283	0.0987549	33	downstream
Tbcb	Tbcb_p1	Tbcb_p2	0.77968	0.0570776	0.0623815	2	upstream
Tceal8	Tceal8_p1	Tceal8_p2	0.393836	0.492009	0.259829	1	downstream
Tceb1	Tceb1_p1	Tceb1_p2	2.06963	0.101598	0.154316	132	downstream
Tcf25	Tcf25_p1	Tcf25_p2	1.73288	0.240868	0.402667	1	upstream
Tcf4	Tcf4_p4	Tcf4_p1	0.575342	0.106164	0.0716627	248798	upstream
Tcta	Tcta_p1	Tcta_p2	0.285388	0.118721	0.205592	1	upstream
Tctex1d2	Tctex1d2_p2	Tctex1d2_p1	0.441781	0.228311	0.248174	4	upstream
Tecr	Tecr_p1	Tecr_p2	4.24201	1.0274	0.579012	4	upstream
Tex264	Tex264_p1	Tex264_p3	0.31621	0.0742009	0.203901	1	upstream
Thyn1	Thyn1_p1	Thyn1_p2	0.96347	0.0878995	0.127209	9	downstream
Timm10	Timm10_p1	Timm10_p2	1.23744	0.101598	0.150321	8	upstream
Timm8b	Timm8b_p1	Timm8b_p2	5.17237	0.408676	0.381404	1	downstream
Tm9sf2	Tm9sf2_p1	Tm9sf2_p2	0.100457	0.134703	0.24401	1	downstream
Tmbim4	Tmbim4_p2	Tmbim4_p3	0.219178	0.0502283	0.0880576	31	upstream
Tmco1	Tmco1_p1	Tmco1_p2	1.11301	0.111872	0.116671	44	downstream
Tmed3	Tmed3_p1	Tmed3_p2	0.224886	0.0456621	0.116373	1	downstream
Tmed5	Tmed5_p1	Tmed5_p2	0.269406	0.0513699	0.095588	1	upstream
Tmem126a	Tmem126a_p1	Tmem126a_p2	0.585616	0.053653	0.0887454	10	upstream
Tmem141	Tmem141_p1	Tmem141_p2	0.265982	0.0422374	0.73887	4	upstream
Tmem147	Tmem147_p2	Tmem147_p1	0.674658	0.413242	0.312309	1	downstream
Tmem14a	Tmem14a_p2	Tmem14a_p1	0.446347	0.335616	0.252803	1	upstream
Tmem14c	Tmem14c_p1	Tmem14c_p2	0.605023	0.0582192	0.275526	10	upstream
Tmem179	Tmem179_p1	Tmem179_p2	0.203196	0.178082	0.254952	1	upstream
Tmem184c	Tmem184c_p1	Tmem184c_p2	0.130137	0.0878995	0.303753	28	downstream
Tmem205	Tmem205_p1	Tmem205_p2	0.222603	0.31621	0.0955645	126	downstream
Tmem208	Tmem208_p1	Tmem208_p2	0.833333	0.0673516	0.150968	4	upstream
Tmem222	Tmem222_p1	Tmem222_p2	0.238584	0.245434	0.265858	52	downstream
Tmem33	Tmem33_p1	Tmem33_p6	0.0742009	0.0776256	0.118792	142	upstream
Tmem50a	Tmem50a_p1	Tmem50a_p2	2.9258	0.625571	0.48889	1	upstream
Tmem59	Tmem59_p1	Tmem59_p2	1.41553	0.230594	0.402431	11	downstream
Tmem85	Tmem85_p1	Tmem85_p2	1.26598	0.111872	0.303211	1	downstream
Tmem9b	Tmem9b_p1	Tmem9b_p2	0.585616	0.121005	0.272503	1	upstream
Tmod2	Tmod2_p1	Tmod2_p2	2.16438	0.257991	0.395342	1	upstream
Tmx3	Tmx3_p1	Tmx3_p4	0.123288	0.135845	0.205193	3	upstream
Tmx4	Tmx4_p1	Tmx4_p3	0.172374	0.135845	0.323411	12	upstream
Tnpo3	Tnpo3_p2	Tnpo3_p1	0.175799	0.0616438	0.103165	165	downstream
Tnrc6b	Tnrc6b_p4	Tnrc6b_p3	1.18607	0.105023	0.00508628	87317	downstream
Top1	Top1_p1	Top1_p5	0.781963	0.252283	0.234496	1	upstream
Tor1aip2	Tor1aip2_p2	Tor1aip2_p3	0.15411	0.0833333	0.0316719	7	upstream
Tpd52	Tpd52_p1	Tpd52_p4	0.124429	0.0605023	0.17781	1	upstream
Tpd52l1	Tpd52l1_p1	Tpd52l1_p2	0.148402	0.0947489	0.109212	1	upstream
Tpm1	Tpm1_p1	Tpm1_p2	0.33105	0.0605023	0.31925	5376	upstream
Tppp	Tppp_p1	Tppp_p2	0.0673516	0.0582192	0.164563	3	downstream
Tpr	Tpr_p1	Tpr_p3	0.3379	0.086758	0.10064	24	upstream
Trappc1	Trappc1_p1	Trappc1_p2	0.977169	0.181507	0.300075	22	upstream
Trappc4	Trappc4_p1	Trappc4_p2	0.737443	0.303653	0.244536	1	downstream
Trappc5	Trappc5_p1	Trappc5_p2	0.446347	0.23516	0.237015	1	downstream
Trf	Trf_p1	Trf_p3	1.06963	0.0205479	0.509029	7138	upstream
Tro	Tro_p1	Tro_p2	0.75	0.134703	0.168704	11	upstream
Tsc22d3	Tsc22d3_p1	Tsc22d3_p2	0.10274	0.18379	0.110675	485	upstream
Tsg101	Tsg101_p1	Tsg101_p2	0.245434	0.0582192	0.135715	3	upstream
Tspan13	Tspan13_p1	Tspan13_p2	3.27626	0.152968	0.519491	10	upstream
Tspan2	Tspan2_p1	Tspan2_p2	0.232877	0.0273973	0.767422	1	downstream
Tspan3	Tspan3_p2	Tspan3_p1	1.74658	0.229452	0.451846	26	downstream
Tspan31	Tspan31_p1	Tspan31_p2	0.534247	0.0547945	0.194163	1	upstream
Ttc3	Ttc3_p1	Ttc3_p2	2.66781	1.52626	0.746601	1	upstream
Ttc33	Ttc33_p1	Ttc33_p2	0.261416	0.0856164	0.0743066	144	downstream
Ttyh2	Ttyh2_p1	Ttyh2_p2	0.00684932	0.00342466	0.200789	9	upstream
Tuba1a	Tuba1a_p1	Tuba1a_p2	12.9703	0.107306	0.320444	18	upstream
Txnl1	Txnl1_p1	Txnl1_p2	0.356164	0.214612	0.36496	1	downstream
Ube2a	Ube2a_p1	Ube2a_p2	0.643836	0.11758	0.254546	11	downstream
Ube2b	Ube2b_p2	Ube2b_p3	0.4121	0.344749	0.229164	356	downstream
Ube2d3	Ube2d3_p1	Ube2d3_p4	0.105023	0.0513699	0.0619938	415	downstream
Ube2e3	Ube2e3_p4	Ube2e3_p5	0.280822	0.101598	0.0967668	20	downstream
Ube2i	Ube2i_p5	Ube2i_p1	0.269406	0.203196	0.25246	3	downstream
Ube2v2	Ube2v2_p2	Ube2v2_p1	0.618721	0.272831	0.190183	2	downstream
Ubl5	Ubl5_p1	Ubl5_p2	4.88356	0.321918	0.385236	10	upstream
Ubxn4	Ubxn4_p2	Ubxn4_p1	0.0582192	0.0844749	0.142521	78	downstream
Ufc1	Ufc1_p1	Ufc1_p2	0.702055	0.5	0.259946	146	downstream
Ugt8a	Ugt8a_p1	Ugt8a_p3	0.269406	0.00456621	0.456283	20	upstream
Uimc1	Uimc1_p1	Uimc1_p2	0.176941	0.124429	0.0407095	2	upstream
Upf2	Upf2_p1	Upf2_p2	0.442922	0.0799087	0.0298374	8	downstream
Uqcr10	Uqcr10_p2	Uqcr10_p1	4.47489	4.15297	0.689529	1	upstream
Uqcrh	Uqcrh_p1	Uqcrh_p2	5.99543	0.598174	0.536476	1	upstream
Uros	Uros_p1	Uros_p3	0.186073	0.141553	0.167505	1	downstream
Use1	Use1_p1	Use1_p3	0.727169	0.105023	0.190659	260	downstream
Usf1	Usf1_p1	Usf1_p2	0.211187	0.199772	0.226978	2	upstream
Utp11l	Utp11l_p1	Utp11l_p2	0.295662	0.109589	0.0516581	1	upstream
Vamp4	Vamp4_p2	Vamp4_p1	0.144977	0.227169	0.143847	27	downstream
Vbp1	Vbp1_p1	Vbp1_p2	1.47032	0.148402	0.441857	1	downstream
Vdac1	Vdac1_p1	Vdac1_p2	0.747717	0.06621	0.165705	1	downstream
Vsnl1	Vsnl1_p1	Vsnl1_p2	2.11872	0.244292	0.283156	1	downstream
Wbp4	Wbp4_p3	Wbp4_p1	0.303653	0.351598	0.207584	1	downstream
Wbp5	Wbp5_p1	Wbp5_p2	1.54566	0.812785	0.549931	11	downstream
Wdr1	Wdr1_p1	Wdr1_p3	0.215753	0.0605023	0.188916	1	downstream
Wdr12	Wdr12_p1	Wdr12_p2	0.486301	0.188356	0.182266	187	downstream
Wdr37	Wdr37_p1	Wdr37_p2	0.0844749	0.11758	0.0527623	634	downstream
Wdr75	Wdr75_p1	Wdr75_p2	0.243151	0.0958904	0.117951	1	upstream
Wdr8	Wdr8_p1	Wdr8_p2	0.165525	0.108447	0.150636	9	downstream
Wls	Wls_p1	Wls_p2	0.14726	0.101598	0.0903345	8	downstream
Yaf2	Yaf2_p1	Yaf2_p3	0.146119	0.0251142	0.0122588	283	upstream
Ypel2	Ypel2_p2	Ypel2_p1	0.0136986	0.0456621	0.193422	37	downstream
Ypel5	Ypel5_p1	Ypel5_p2	0.670091	0.182648	0.238538	3	upstream
Ywhab	Ywhab_p1	Ywhab_p3	0.945205	0.121005	0.302665	2	upstream
Ywhaq	Ywhaq_p1	Ywhaq_p2	2.10502	0.218037	0.445763	1	downstream
Ywhaz	Ywhaz_p1	Ywhaz_p2	3.34018	1.379	0.772164	591	downstream
Zbtb11	Zbtb11_p2	Zbtb11_p5	3.95205	0.15411	0.246542	4	upstream
Zbtb8os	Zbtb8os_p3	Zbtb8os_p2	0.218037	0.0833333	0.0259018	25	downstream
Zc3h15	Zc3h15_p1	Zc3h15_p2	0.857306	0.293379	0.370234	1	downstream
Zcchc18	Zcchc18_p1	Zcchc18_p4	1.88356	0.401826	0.493481	2	upstream
Zcchc7	Zcchc7_p1	Zcchc7_p2	0.494292	0.109589	0.0433141	4	downstream
Zcchc9	Zcchc9_p1	Zcchc9_p2	0.307078	0.113014	0.0962744	1	upstream
Zdhhc20	Zdhhc20_p2	Zdhhc20_p1	0.0696347	0.10274	0.0786407	1	downstream
Zeb2	Zeb2_p6	Zeb2_p2	0.694064	0.436073	0.163287	1	downstream
Zfp191	Zfp191_p1	Zfp191_p2	0.127854	0.0194064	0.0581598	381	upstream
Zfp207	Zfp207_p1	Zfp207_p2	0.468037	0.124429	0.210281	1	downstream
Zfp58	Zfp58_p1	Zfp58_p2	0.116438	0.0639269	-0.0168831	25620	upstream
Zfp612	Zfp612_p1	Zfp612_p2	0.107306	0.053653	0.119166	1	upstream
Zfp667	Zfp667_p1	Zfp667_p2	0.158676	0.0650685	-0.000433221	1	downstream
Zfr	Zfr_p1	Zfr_p2	0.373288	0.280822	0.240906	1	downstream
Zrsr2	Zrsr2_p1	Zrsr2_p3	0.196347	0.133562	0.112889	12	upstream

## Sheet: Table EV2 Legend
TSS pairs used for all cell types, including what CAGE TSS constitute major respectively minor TSS, distance between major and minor TSS and if the major TSS is located upstream or downstream of the minor TSS. Average expression value per TSS is given for CA1 neurons as well as pearson correlation between the major and minor TSS across all CA1 neuron cells.
