# Supplementary material for: Alternative TSSs are co‐regulated in single cells in the mouse brain
Source: Mol Syst Biol. 2017 May 11;13(5):930. doi: 10.15252/msb.20167374 (PMC5448164; doi:10.15252/msb.20167374)
Supplement: Supplementary file 4 — Table EV3 [file MSB-13-930-s004.xlsx]

## Sheet: Cst3 major TSS high
Cell type	microglia
Process					Function					Component
Go term	Description	p-value	FDR q-value		Go term	Description	p-value	FDR q-value		Go term	Description	p-value	FDR q-value
GO:0042127	regulation of cell proliferation	1.93e-06	0.0181		GO:0001608	G-protein coupled nucleotide receptor activity	1.55e-06	0.00333		GO:0009986	cell surface	6.59e-05	0.0779
GO:0002682	regulation of immune system process	3.49e-06	0.0163		GO:0045028	G-protein coupled purinergic nucleotide receptor activity	1.55e-06	0.00166		GO:0005615	extracellular space	0.000238	0.141
GO:0008637	apoptotic mitochondrial changes	4.84e-06	0.0151		GO:0051400	BH domain binding	1.08e-05	0.00768		GO:0005886	plasma membrane	0.000278	0.11
GO:0051241	negative regulation of multicellular organismal process	5.09e-06	0.0119		GO:0019911	structural constituent of myelin sheath	1.97e-05	0.0105		GO:0043209	myelin sheath	0.000317	0.0936
GO:0038034	signal transduction in absence of ligand	7.24e-06	0.0135		GO:0001614	purinergic nucleotide receptor activity	3.29e-05	0.0141		GO:0005741	mitochondrial outer membrane	0.000444	0.105
GO:0097192	extrinsic apoptotic signaling pathway in absence of ligand	7.24e-06	0.0113		GO:0016502	nucleotide receptor activity	3.29e-05	0.0117		GO:0070062	extracellular exosome	0.000461	0.0907
GO:0002683	negative regulation of immune system process	1.69e-05	0.0226		GO:0035586	purinergic receptor activity	3.29e-05	0.01		GO:0043230	extracellular organelle	0.000532	0.0898
GO:0008053	mitochondrial fusion	2.55e-05	0.0299		GO:0044822	poly(A) RNA binding	4.62e-05	0.0123		GO:1903561	extracellular vesicle	0.000532	0.0786
GO:0009719	response to endogenous stimulus	3.22e-05	0.0335		GO:0003723	RNA binding	8.15e-05	0.0194		GO:0031968	organelle outer membrane	0.000613	0.0806
GO:0050896	response to stimulus	3.37e-05	0.0316		GO:0004930	G-protein coupled receptor activity	0.000282	0.0603		GO:0031012	extracellular matrix	0.000652	0.077
Cell type	oligodendrocytes
Process					Function					Component
Go term	Description	p-value	FDR q-value		Go term	Description	p-value	FDR q-value		Go term	Description	p-value	FDR q-value
GO:0032501	multicellular organismal process	1.2e-06	0.0126		GO:0004872	receptor activity	5.76e-07	0.00152		GO:0005576	extracellular region	9.42e-09	1.29e-05
GO:0006882	cellular zinc ion homeostasis	1.3e-06	0.0068		GO:0060089	molecular transducer activity	5.76e-07	0.000762		GO:0031226	intrinsic component of plasma membrane	5.98e-08	4.09e-05
GO:0051239	regulation of multicellular organismal process	2.27e-06	0.00791		GO:0099600	transmembrane receptor activity	1.29e-06	0.00114		GO:0005887	integral component of plasma membrane	1.21e-07	5.52e-05
GO:0006811	ion transport	2.38e-06	0.00621		GO:0004930	G-protein coupled receptor activity	2.16e-06	0.00143		GO:0044459	plasma membrane part	1.24e-07	4.26e-05
GO:0055069	zinc ion homeostasis	3.67e-06	0.00766		GO:0015081	sodium ion transmembrane transporter activity	3.56e-06	0.00188		GO:0016021	integral component of membrane	9.04e-07	0.000247
GO:0060688	regulation of morphogenesis of a branching structure	4.9e-06	0.00853		GO:0008514	organic anion transmembrane transporter activity	4.01e-06	0.00177		GO:0031224	intrinsic component of membrane	1.33e-06	0.000303
GO:0032101	regulation of response to external stimulus	8.48e-06	0.0127		GO:0004888	transmembrane signaling receptor activity	1.35e-05	0.00512		GO:0005886	plasma membrane	2.39e-06	0.000467
GO:0007186	G-protein coupled receptor signaling pathway	9.74e-06	0.0127		GO:0038023	signaling receptor activity	1.8e-05	0.00597		GO:0005615	extracellular space	2.87e-05	0.00491
GO:0015711	organic anion transport	2.12e-05	0.0246		GO:0015294	solute:cation symporter activity	1.84e-05	0.00542		GO:0031012	extracellular matrix	7.24e-05	0.011
GO:0045879	negative regulation of smoothened signaling pathway	3.16e-05	0.0331		GO:0005314	high-affinity glutamate transmembrane transporter activity	2.1e-05	0.00557		GO:0044425	membrane part	0.000115	0.0158
Cell type	pyramidal CA1
Process					Function					Component
Go term	Description	p-value	FDR q-value		Go term	Description	p-value	FDR q-value		Go term	Description	p-value	FDR q-value
GO:0051239	regulation of multicellular organismal process	3.18e-14	3.64e-10		GO:0004872	receptor activity	3.93e-11	1.23e-07		GO:0005615	extracellular space	2.38e-17	3.57e-14
GO:0042127	regulation of cell proliferation	1.81e-13	1.04e-09		GO:0060089	molecular transducer activity	3.93e-11	6.17e-08		GO:0005576	extracellular region	4.16e-17	3.13e-14
GO:0051270	regulation of cellular component movement	5.8e-13	2.21e-09		GO:0038023	signaling receptor activity	5.26e-11	5.5e-08		GO:0005886	plasma membrane	2.17e-11	1.09e-08
GO:0050793	regulation of developmental process	1.95e-12	5.57e-09		GO:0099600	transmembrane receptor activity	1.28e-09	1e-06		GO:0009986	cell surface	2.89e-11	1.09e-08
GO:0006820	anion transport	4.13e-12	9.44e-09		GO:0004888	transmembrane signaling receptor activity	1.45e-09	9.12e-07		GO:0044459	plasma membrane part	1.3e-10	3.92e-08
GO:0032501	multicellular organismal process	8.52e-12	1.62e-08		GO:0004871	signal transducer activity	2.8e-08	1.46e-05		GO:0005578	proteinaceous extracellular matrix	5.8e-10	1.45e-07
GO:0008284	positive regulation of cell proliferation	1.17e-11	1.91e-08		GO:0005496	steroid binding	3.71e-08	1.66e-05		GO:0016021	integral component of membrane	6.16e-10	1.32e-07
GO:0015711	organic anion transport	1.21e-11	1.72e-08		GO:0008509	anion transmembrane transporter activity	1.84e-07	7.21e-05		GO:0031224	intrinsic component of membrane	1.1e-09	2.06e-07
GO:0051241	negative regulation of multicellular organismal process	1.52e-11	1.93e-08		GO:0004930	G-protein coupled receptor activity	3.79e-07	0.000132		GO:0044421	extracellular region part	1.87e-09	3.12e-07
GO:0044699	single-organism process	3.86e-11	4.41e-08		GO:0008289	lipid binding	5e-07	0.000157		GO:0031012	extracellular matrix	4.28e-09	6.43e-07
Cell type	pyramidal SS
Process					Function					Component
Go term	Description	p-value	FDR q-value		Go term	Description	p-value	FDR q-value		Go term	Description	p-value	FDR q-value
GO:0002682	regulation of immune system process	5.16e-20	5.86e-16		GO:0004888	transmembrane signaling receptor activity	4.29e-13	1.29e-09		GO:0005576	extracellular region	1.95e-23	2.88e-20
GO:0042127	regulation of cell proliferation	7.5e-17	4.26e-13		GO:0038023	signaling receptor activity	1.11e-12	1.66e-09		GO:0005615	extracellular space	7.37e-17	5.45e-14
GO:0051239	regulation of multicellular organismal process	1.62e-16	6.12e-13		GO:0099600	transmembrane receptor activity	2.33e-12	2.34e-09		GO:0044459	plasma membrane part	6.85e-11	3.37e-08
GO:0032101	regulation of response to external stimulus	3.3e-16	9.37e-13		GO:0004872	receptor activity	5.15e-11	3.87e-08		GO:0005578	proteinaceous extracellular matrix	2.45e-10	9.05e-08
GO:0051241	negative regulation of multicellular organismal process	1.7e-14	3.86e-11		GO:0060089	molecular transducer activity	5.15e-11	3.1e-08		GO:0009986	cell surface	6.54e-09	1.93e-06
GO:0002376	immune system process	2.39e-14	4.52e-11		GO:0004871	signal transducer activity	3.31e-10	1.66e-07		GO:0005886	plasma membrane	8.16e-09	2.01e-06
GO:0030334	regulation of cell migration	2.63e-14	4.27e-11		GO:0005539	glycosaminoglycan binding	2.79e-08	1.2e-05		GO:0031226	intrinsic component of plasma membrane	5.39e-08	1.14e-05
GO:0048869	cellular developmental process	3.06e-14	4.34e-11		GO:0000981	RNA polymerase II transcription factor activity, sequence-specific DNA binding	4.62e-08	1.74e-05		GO:0005887	integral component of plasma membrane	5.58e-08	1.03e-05
GO:0030154	cell differentiation	1.26e-13	1.58e-10		GO:0001071	nucleic acid binding transcription factor activity	4.75e-08	1.59e-05		GO:0016021	integral component of membrane	1.33e-07	2.18e-05
GO:0002684	positive regulation of immune system process	1.64e-13	1.86e-10		GO:0003700	transcription factor activity, sequence-specific DNA binding	4.75e-08	1.43e-05		GO:0031012	extracellular matrix	2.25e-07	3.32e-05

## Sheet: Cst3 major TSS low
Cell type	microglia
Process					Function					Component
Go term	Description	p-value	FDR q-value		Go term	Description	p-value	FDR q-value		Go term	Description	p-value	FDR q-value
GO:0006813	potassium ion transport	1.82e-09	1.7e-05		GO:0022843	voltage-gated cation channel activity	9.95e-14	2.13e-10		GO:0097060	synaptic membrane	1.25e-16	1.49e-13
GO:0099536	synaptic signaling	2.42e-08	0.000113		GO:0005249	voltage-gated potassium channel activity	8.51e-12	9.11e-09		GO:0045202	synapse	3.58e-16	2.12e-13
GO:0099537	trans-synaptic signaling	2.42e-08	7.56e-05		GO:0022836	gated channel activity	1.36e-11	9.7e-09		GO:0044456	synapse part	6.92e-15	2.73e-12
GO:0098916	anterograde trans-synaptic signaling	2.42e-08	5.67e-05		GO:0022832	voltage-gated channel activity	1.87e-11	1e-08		GO:0034702	ion channel complex	4.61e-14	1.36e-11
GO:0007268	chemical synaptic transmission	2.42e-08	4.54e-05		GO:0005244	voltage-gated ion channel activity	1.87e-11	8.03e-09		GO:0045211	postsynaptic membrane	9.51e-14	2.25e-11
GO:0034765	regulation of ion transmembrane transport	6.76e-08	0.000106		GO:0022838	substrate-specific channel activity	5.54e-10	1.98e-07		GO:0034703	cation channel complex	2.3e-13	4.53e-11
GO:0071805	potassium ion transmembrane transport	7.9e-08	0.000106		GO:0005216	ion channel activity	5.54e-10	1.7e-07		GO:1902495	transmembrane transporter complex	1.71e-12	2.9e-10
GO:0071804	cellular potassium ion transport	7.9e-08	9.25e-05		GO:0005261	cation channel activity	6.69e-10	1.79e-07		GO:1990351	transporter complex	1.71e-12	2.54e-10
GO:0023052	signaling	2.51e-07	0.000261		GO:0046873	metal ion transmembrane transporter activity	1.75e-09	4.16e-07		GO:0008076	voltage-gated potassium channel complex	3.11e-10	4.09e-08
GO:0048167	regulation of synaptic plasticity	3.27e-07	0.000306		GO:0005267	potassium channel activity	2.13e-09	4.57e-07		GO:0097458	neuron part	4.14e-10	4.9e-08
Cell type	oligodendrocytes
Process					Function					Component
Go term	Description	p-value	FDR q-value		Go term	Description	p-value	FDR q-value		Go term	Description	p-value	FDR q-value
GO:0002376	immune system process	1.85e-11	1.93e-07		GO:0005179	hormone activity	2.06e-10	5.47e-07		GO:0005576	extracellular region	4.54e-25	6.22e-22
GO:0048584	positive regulation of response to stimulus	4.54e-09	2.37e-05		GO:0005102	receptor binding	6.75e-08	8.94e-05		GO:0005615	extracellular space	4.96e-20	3.4e-17
GO:0040012	regulation of locomotion	1.04e-08	3.63e-05		GO:0061134	peptidase regulator activity	1.12e-06	0.000988		GO:0044421	extracellular region part	8.9e-10	4.06e-07
GO:0007166	cell surface receptor signaling pathway	1.23e-08	3.21e-05		GO:0019838	growth factor binding	2.48e-06	0.00164		GO:0005578	proteinaceous extracellular matrix	1.73e-08	5.94e-06
GO:0002684	positive regulation of immune system process	3.21e-08	6.7e-05		GO:0005125	cytokine activity	4.18e-06	0.00221		GO:0098798	mitochondrial protein complex	1.27e-07	3.48e-05
GO:0051270	regulation of cellular component movement	6.7e-08	0.000117		GO:0008009	chemokine activity	6.96e-06	0.00307		GO:0046658	anchored component of plasma membrane	2.13e-07	4.87e-05
GO:0030334	regulation of cell migration	6.82e-08	0.000102		GO:0005201	extracellular matrix structural constituent	1.2e-05	0.00455		GO:0098800	inner mitochondrial membrane protein complex	6.86e-07	0.000134
GO:0006955	immune response	7.04e-08	9.19e-05		GO:0015078	hydrogen ion transmembrane transporter activity	4.28e-05	0.0142		GO:0070062	extracellular exosome	1.16e-06	0.000199
GO:0050900	leukocyte migration	7.91e-08	9.19e-05		GO:0042910	xenobiotic transporter activity	0.000103	0.0303		GO:0031982	vesicle	1.8e-06	0.000274
GO:0040017	positive regulation of locomotion	9.4e-08	9.82e-05		GO:0042379	chemokine receptor binding	0.000106	0.028		GO:0070469	respiratory chain	1.93e-06	0.000265
Cell type	pyramidal CA1
Process					Function					Component
Go term	Description	p-value	FDR q-value		Go term	Description	p-value	FDR q-value		Go term	Description	p-value	FDR q-value
GO:0006412	translation	5.14e-23	5.88e-19		GO:0003735	structural constituent of ribosome	2.49e-23	7.81e-20		GO:0098800	inner mitochondrial membrane protein complex	8.27e-36	1.24e-32
GO:0043043	peptide biosynthetic process	1.53e-22	8.72e-19		GO:0015078	hydrogen ion transmembrane transporter activity	7.02e-15	1.1e-11		GO:0044429	mitochondrial part	1.63e-35	1.23e-32
GO:0006518	peptide metabolic process	4.23e-20	1.61e-16		GO:0016491	oxidoreductase activity	3.09e-12	3.23e-09		GO:0098798	mitochondrial protein complex	1.66e-34	8.34e-32
GO:1901566	organonitrogen compound biosynthetic process	9.78e-19	2.79e-15		GO:0005198	structural molecule activity	7.34e-11	5.76e-08		GO:0044455	mitochondrial membrane part	6.79e-33	2.55e-30
GO:0043604	amide biosynthetic process	1.24e-18	2.84e-15		GO:0016651	oxidoreductase activity, acting on NAD(P)H	1.53e-10	9.62e-08		GO:0005739	mitochondrion	7e-33	2.11e-30
GO:0043603	cellular amide metabolic process	1.28e-15	2.44e-12		GO:0004129	cytochrome-c oxidase activity	5.86e-10	3.07e-07		GO:0044391	ribosomal subunit	4.87e-29	1.22e-26
GO:1901564	organonitrogen compound metabolic process	6.43e-14	1.05e-10		GO:0016676	oxidoreductase activity, acting on a heme group of donors, oxygen as acceptor	5.86e-10	2.63e-07		GO:0005743	mitochondrial inner membrane	2.2e-27	4.73e-25
GO:0072655	establishment of protein localization to mitochondrion	5.03e-10	7.19e-07		GO:0015002	heme-copper terminal oxidase activity	5.86e-10	2.3e-07		GO:0005840	ribosome	1.54e-26	2.89e-24
GO:0022900	electron transport chain	1.08e-09	1.37e-06		GO:0009055	electron carrier activity	1.71e-09	5.95e-07		GO:0019866	organelle inner membrane	9.26e-26	1.55e-23
GO:0009201	ribonucleoside triphosphate biosynthetic process	4.34e-09	4.96e-06		GO:0016675	oxidoreductase activity, acting on a heme group of donors	1.78e-09	5.6e-07		GO:0098803	respiratory chain complex	2.22e-24	3.34e-22
Cell type	pyramidal SS
Process					Function					Component
Go term	Description	p-value	FDR q-value		Go term	Description	p-value	FDR q-value		Go term	Description	p-value	FDR q-value
GO:0034660	ncRNA metabolic process	1.4e-06	0.016		GO:0019911	structural constituent of myelin sheath	6.62e-09	1.99e-05		GO:0005739	mitochondrion	3.16e-06	0.00467
GO:0042552	myelination	1.4e-05	0.0793		GO:0004706	JUN kinase kinase kinase activity	0.000192	0.289		GO:0044429	mitochondrial part	3.94e-06	0.00292
GO:0008366	axon ensheathment	1.58e-05	0.0599		GO:0005179	hormone activity	0.000541	0.543		GO:0000177	cytoplasmic exosome (RNase complex)	0.000101	0.0496
GO:0007272	ensheathment of neurons	1.58e-05	0.0449							GO:0048237	rough endoplasmic reticulum lumen	0.000116	0.0429
GO:0034475	U4 snRNA 3'-end processing	1.7e-05	0.0387							GO:0005576	extracellular region	0.00012	0.0355
GO:0048709	oligodendrocyte differentiation	3.36e-05	0.0636							GO:0043209	myelin sheath	0.000156	0.0384
GO:0010001	glial cell differentiation	9.09e-05	0.147							GO:0005883	neurofilament	0.000167	0.0354
GO:0034427	nuclear-transcribed mRNA catabolic process, exonucleolytic, 3'-5'	0.000101	0.143							GO:0035749	myelin sheath adaxonal region	0.000344	0.0636
GO:0006399	tRNA metabolic process	0.000107	0.135							GO:0000176	nuclear exosome (RNase complex)	0.000621	0.102
GO:0034472	snRNA 3'-end processing	0.000296	0.337							GO:1990015	ensheathing process	0.000858	0.127

## Sheet: Table EV3 Legend
Top 10 GO terms associated with cells with high or low Cst3 expression across cell types
