# Supplementary material for: Alternative TSSs are co‐regulated in single cells in the mouse brain
Source: Mol Syst Biol. 2017 May 11;13(5):930. doi: 10.15252/msb.20167374 (PMC5448164; doi:10.15252/msb.20167374)
Supplement: Supplementary file 5 — Table EV4 [file MSB-13-930-s005.xlsx]

## Sheet: Combined_All_celltype_count_all
Cell_ID	Cell-type	Sub-type	Mapped_molecules	TSS_molecules	Top2_valid_TSS_molecules	%_TSS_molecules	%_Top2_valid_TSS_molecules
1772058148_A12	astrocytes_ependymal	Choroid	12883	2023	510	0.157029	0.0395871
1772058148_B02	astrocytes_ependymal	(none)	7126	97	14	0.0136121	0.00196464
1772058148_B11	astrocytes_ependymal	(none)	7898	436	70	0.0552038	0.008863
1772058148_B12	astrocytes_ependymal	(none)	7711	1439	289	0.186617	0.0374789
1772058148_C01	astrocytes_ependymal	Astro2	6644	924	282	0.139073	0.0424443
1772058148_C05	astrocytes_ependymal	(none)	6209	367	54	0.0591077	0.00869705
1772058148_C07	astrocytes_ependymal	(none)	5633	347	85	0.0616013	0.0150897
1772058148_C09	astrocytes_ependymal	(none)	9068	1144	257	0.126158	0.0283414
1772058148_D11	astrocytes_ependymal	(none)	7129	588	151	0.08248	0.0211811
1772058148_E06	astrocytes_ependymal	(none)	9500	966	151	0.101684	0.0158947
1772058148_E08	astrocytes_ependymal	(none)	6742	294	54	0.0436072	0.00800949
1772058148_F08	astrocytes_ependymal	(none)	10184	591	127	0.0580322	0.0124705
1772058148_G03	astrocytes_ependymal	Epend	10270	1185	236	0.115385	0.0229796
1772058148_G05	astrocytes_ependymal	(none)	8925	1494	305	0.167395	0.0341737
1772058171_A08	astrocytes_ependymal	(none)	5387	1195	257	0.22183	0.0477074
1772058171_B03	astrocytes_ependymal	Astro1	3060	1172	416	0.383007	0.135948
1772058171_F07	astrocytes_ependymal	Astro1	7079	1625	404	0.229552	0.0570702
1772058171_H01	astrocytes_ependymal	Astro1	24689	4595	1329	0.186115	0.0538296
1772058177_B03	astrocytes_ependymal	Astro1	6659	1964	531	0.294939	0.0797417
1772058177_C04	astrocytes_ependymal	(none)	3272	547	111	0.167176	0.0339242
1772058177_D07	astrocytes_ependymal	Astro1	11086	2954	822	0.266462	0.0741476
1772058177_E09	astrocytes_ependymal	Astro1	11294	3516	808	0.311316	0.0715424
1772058177_G08	astrocytes_ependymal	Choroid	16423	381	65	0.0231992	0.00395786
1772060224_D09	astrocytes_ependymal	(none)	11564	2015	540	0.174248	0.0466966
1772060224_E12	astrocytes_ependymal	(none)	9904	757	130	0.0764338	0.013126
1772060224_G08	astrocytes_ependymal	(none)	5579	1376	295	0.246639	0.0528769
1772060225_C06	astrocytes_ependymal	(none)	6344	1186	349	0.186948	0.0550126
1772060226_B09	astrocytes_ependymal	Choroid	8382	1941	526	0.231568	0.0627535
1772060226_C10	astrocytes_ependymal	Choroid	6298	1624	418	0.25786	0.0663703
1772060226_E06	astrocytes_ependymal	Choroid	11723	3824	511	0.326196	0.0435895
1772060226_H05	astrocytes_ependymal	Choroid	18619	975	222	0.0523659	0.0119233
1772060240_B02	astrocytes_ependymal	(none)	11825	1497	394	0.126596	0.0333192
1772060240_B05	astrocytes_ependymal	(none)	8052	1044	252	0.129657	0.0312966
1772060240_D05	astrocytes_ependymal	(none)	7884	1300	280	0.164891	0.035515
1772060240_F07	astrocytes_ependymal	Astro2	13475	2098	571	0.155696	0.0423748
1772060240_H06	astrocytes_ependymal	(none)	8762	681	166	0.077722	0.0189454
1772060240_H12	astrocytes_ependymal	(none)	10314	1138	321	0.110335	0.0311227
1772062109_A08	astrocytes_ependymal	Astro2	7014	2110	596	0.300827	0.0849729
1772062109_D11	astrocytes_ependymal	Astro1	11620	619	179	0.0532702	0.0154045
1772062109_E04	astrocytes_ependymal	Astro2	15733	3382	876	0.214962	0.0556791
1772062109_E11	astrocytes_ependymal	(none)	13686	1001	205	0.0731404	0.0149788
1772062109_F07	astrocytes_ependymal	Astro1	13736	2217	562	0.161401	0.0409144
1772062109_G12	astrocytes_ependymal	(none)	8110	1300	437	0.160296	0.0538841
1772062111_A04	astrocytes_ependymal	(none)	5463	975	119	0.178473	0.0217829
1772062111_B03	astrocytes_ependymal	Astro1	19407	4672	1342	0.240738	0.0691503
1772062113_C04	astrocytes_ependymal	(none)	47028	814	166	0.0173088	0.00352981
1772062113_E12	astrocytes_ependymal	(none)	23064	3156	748	0.136837	0.0324315
1772062113_F04	astrocytes_ependymal	Astro2	28766	2398	637	0.0833623	0.0221442
1772062114_B04	astrocytes_ependymal	Astro2	29907	9013	2593	0.301368	0.0867021
1772062114_B05	astrocytes_ependymal	Astro1	12923	3138	920	0.242823	0.0711909
1772062114_D03	astrocytes_ependymal	Astro1	19975	3992	1164	0.19985	0.0582728
1772062114_D04	astrocytes_ependymal	Astro2	19765	2606	673	0.131849	0.0340501
1772062114_E01	astrocytes_ependymal	Astro1	12451	2074	587	0.166573	0.0471448
1772062114_F06	astrocytes_ependymal	Astro2	25903	1780	459	0.0687179	0.01772
1772062115_D08	astrocytes_ependymal	Astro1	6401	1648	489	0.25746	0.0763943
1772062115_F11	astrocytes_ependymal	(none)	8317	1995	498	0.23987	0.0598774
1772062116_B01	astrocytes_ependymal	Astro2	32143	3381	868	0.105186	0.0270043
1772062118_A08	astrocytes_ependymal	Astro2	12444	2404	560	0.193185	0.0450016
1772062118_A10	astrocytes_ependymal	Astro2	14486	3705	1176	0.255764	0.0811818
1772062118_C05	astrocytes_ependymal	(none)	9768	1152	269	0.117936	0.0275389
1772062118_G01	astrocytes_ependymal	Astro1	7681	1599	424	0.208176	0.0552011
1772062118_G03	astrocytes_ependymal	(none)	14341	2003	396	0.139669	0.0276131
1772062118_H11	astrocytes_ependymal	Astro1	24435	3500	904	0.143237	0.0369961
1772062128_B12	astrocytes_ependymal	Astro1	7490	2139	550	0.285581	0.0734312
1772062128_C04	astrocytes_ependymal	(none)	4569	709	168	0.155176	0.0367695
1772062128_C08	astrocytes_ependymal	Astro2	10522	2537	783	0.241114	0.0744155
1772062128_D05	astrocytes_ependymal	Astro1	6834	2154	582	0.315189	0.0851624
1772062128_E02	astrocytes_ependymal	Astro1	12114	3392	829	0.280007	0.0684332
1772062128_E04	astrocytes_ependymal	Astro1	6942	1060	289	0.152694	0.0416307
1772062128_E07	astrocytes_ependymal	(none)	5111	117	25	0.0228918	0.00489141
1772062128_E08	astrocytes_ependymal	(none)	3498	182	39	0.0520297	0.0111492
1772062128_F01	astrocytes_ependymal	Astro2	5319	1339	365	0.251739	0.0686219
1772062128_G01	astrocytes_ependymal	(none)	5588	51	7	0.0091267	0.00125268
1772063061_C12	astrocytes_ependymal	(none)	5526	988	193	0.178791	0.0349258
1772063061_D08	astrocytes_ependymal	(none)	7003	770	115	0.109953	0.0164215
1772063061_F08	astrocytes_ependymal	Astro1	11544	1812	403	0.156965	0.0349099
1772063062_B05	astrocytes_ependymal	Astro1	15301	1950	528	0.127443	0.0345075
1772063062_C11	astrocytes_ependymal	(none)	8360	1056	204	0.126316	0.0244019
1772063062_D09	astrocytes_ependymal	Astro1	9888	1412	433	0.142799	0.0437905
1772063062_E03	astrocytes_ependymal	(none)	7900	1350	281	0.170886	0.0355696
1772063063_C12	astrocytes_ependymal	Choroid	27839	7262	982	0.260857	0.0352743
1772063063_E01	astrocytes_ependymal	Choroid	46043	750	185	0.0162891	0.00401798
1772063063_F04	astrocytes_ependymal	(none)	8272	1152	211	0.139265	0.0255077
1772063063_F12	astrocytes_ependymal	(none)	16906	1995	415	0.118005	0.0245475
1772063063_G08	astrocytes_ependymal	Astro2	11473	2577	599	0.224614	0.0522095
1772063064_D08	astrocytes_ependymal	Astro1	9862	2478	669	0.251267	0.0678361
1772063064_E06	astrocytes_ependymal	(none)	11186	247	20	0.0220812	0.00178795
1772063064_H03	astrocytes_ependymal	Astro1	41359	2434	573	0.0588506	0.0138543
1772063065_A11	astrocytes_ependymal	(none)	18158	1300	296	0.0715938	0.0163014
1772063065_D11	astrocytes_ependymal	Astro1	12668	2767	695	0.218424	0.0548626
1772063065_E10	astrocytes_ependymal	(none)	5885	1148	267	0.195072	0.0453696
1772063068_D06	astrocytes_ependymal	Astro1	3303	901	275	0.272782	0.0832576
1772063068_F04	astrocytes_ependymal	Astro1	3411	909	270	0.266491	0.0791557
1772063070_B07	astrocytes_ependymal	(none)	13619	135	16	0.00991262	0.00117483
1772063071_B11	astrocytes_ependymal	Astro1	6962	1434	418	0.205975	0.0600402
1772063071_H02	astrocytes_ependymal	Astro1	6799	1146	329	0.168554	0.0483895
1772063071_H07	astrocytes_ependymal	Astro1	6219	1100	289	0.176877	0.0464705
1772063071_H08	astrocytes_ependymal	Astro1	8801	1306	416	0.148392	0.0472674
1772063071_H09	astrocytes_ependymal	Astro1	9776	2057	579	0.210413	0.0592267
1772063074_C07	astrocytes_ependymal	Astro2	12041	1051	220	0.0872851	0.0182709
1772063074_D02	astrocytes_ependymal	Astro2	14705	2468	541	0.167834	0.0367902
1772063077_A11	astrocytes_ependymal	Astro2	10799	3439	1097	0.318455	0.101583
1772063077_B01	astrocytes_ependymal	(none)	38976	2120	459	0.0543924	0.0117765
1772063077_D01	astrocytes_ependymal	(none)	26331	385	71	0.0146215	0.00269644
1772063077_E12	astrocytes_ependymal	(none)	10436	668	152	0.0640092	0.014565
1772063077_F03	astrocytes_ependymal	Astro1	18710	3122	855	0.166863	0.0456975
1772063077_F11	astrocytes_ependymal	(none)	11028	1271	430	0.115252	0.0389917
1772063077_G09	astrocytes_ependymal	Choroid	9019	2474	542	0.27431	0.0600954
1772063078_D03	astrocytes_ependymal	(none)	21193	1040	217	0.0490728	0.0102392
1772063078_G03	astrocytes_ependymal	Epend	13078	3293	907	0.251797	0.0693531
1772063078_G04	astrocytes_ependymal	(none)	6330	1049	245	0.165719	0.0387046
1772063078_G06	astrocytes_ependymal	(none)	23194	2260	544	0.097439	0.0234543
1772066070_A06	astrocytes_ependymal	Astro2	22802	1907	538	0.083633	0.0235944
1772066070_E03	astrocytes_ependymal	Astro2	16983	2670	773	0.157216	0.0455161
1772066076_A11	astrocytes_ependymal	Astro1	25321	8969	2363	0.354212	0.0933217
1772066076_C10	astrocytes_ependymal	Astro1	17755	753	187	0.0424106	0.0105322
1772066076_E11	astrocytes_ependymal	Astro2	26165	531	121	0.0202943	0.0046245
1772066076_E12	astrocytes_ependymal	Astro2	8249	1667	551	0.202085	0.066796
1772066076_F02	astrocytes_ependymal	Choroid	37213	1295	142	0.0347997	0.00381587
1772066076_G11	astrocytes_ependymal	Epend	39566	7707	1556	0.194788	0.0393267
1772066077_D11	astrocytes_ependymal	Astro2	11333	1007	326	0.0888556	0.0287656
1772066080_A11	astrocytes_ependymal	Astro2	19746	1686	591	0.0853844	0.0299301
1772066080_C03	astrocytes_ependymal	Epend	39166	1558	470	0.0397794	0.0120002
1772066080_C10	astrocytes_ependymal	Astro1	5541	1727	523	0.311677	0.0943873
1772066080_C11	astrocytes_ependymal	Epend	27497	1175	234	0.0427319	0.00851002
1772066090_A06	astrocytes_ependymal	Astro2	33753	3751	1238	0.111131	0.0366782
1772066090_C12	astrocytes_ependymal	Astro2	21766	1309	385	0.0601397	0.0176881
1772066090_F02	astrocytes_ependymal	Astro2	42376	691	122	0.0163064	0.00287899
1772066090_F08	astrocytes_ependymal	Astro2	30194	2898	563	0.0959793	0.0186461
1772066090_G01	astrocytes_ependymal	(none)	21578	306	46	0.0141811	0.0021318
1772066090_G04	astrocytes_ependymal	Astro1	18088	2795	1024	0.154522	0.0566121
1772066095_B02	astrocytes_ependymal	Astro1	7900	2029	765	0.256835	0.0968354
1772066095_C10	astrocytes_ependymal	Astro1	5282	1372	413	0.25975	0.0781901
1772066096_A04	astrocytes_ependymal	Astro1	14100	2573	639	0.182482	0.0453191
1772066096_B01	astrocytes_ependymal	Astro1	14621	3233	985	0.22112	0.0673689
1772066096_C07	astrocytes_ependymal	Astro1	12341	2714	829	0.219917	0.0671745
1772066096_C12	astrocytes_ependymal	Epend	6297	791	165	0.125615	0.026203
1772066096_E06	astrocytes_ependymal	Astro2	10929	1406	430	0.128649	0.0393449
1772066098_A01	astrocytes_ependymal	Astro2	4544	1219	429	0.268266	0.0944102
1772066098_B06	astrocytes_ependymal	Astro2	11003	1545	528	0.140416	0.0479869
1772066098_B12	astrocytes_ependymal	Astro2	5932	1334	422	0.224882	0.0711396
1772066098_C02	astrocytes_ependymal	Astro2	10981	1419	455	0.129223	0.0414352
1772066098_C10	astrocytes_ependymal	Astro1	4755	1040	273	0.218717	0.0574132
1772066098_D07	astrocytes_ependymal	Astro2	7585	541	133	0.071325	0.0175346
1772066098_F09	astrocytes_ependymal	(none)	4979	640	90	0.12854	0.0180759
1772066099_H10	astrocytes_ependymal	Astro2	6771	565	149	0.0834441	0.0220056
1772066100_B04	astrocytes_ependymal	Epend	4445	1019	343	0.229246	0.0771654
1772066101_B02	astrocytes_ependymal	(none)	24334	1010	328	0.0415057	0.0134791
1772066101_B07	astrocytes_ependymal	Epend	19754	1605	352	0.0812494	0.0178192
1772066101_G05	astrocytes_ependymal	Astro2	7116	1387	406	0.194913	0.0570545
1772066102_C03	astrocytes_ependymal	Epend	6991	1957	400	0.279931	0.0572164
1772066102_D01	astrocytes_ependymal	Astro2	18486	534	110	0.0288867	0.00595045
1772066102_H01	astrocytes_ependymal	Astro1	6331	1956	530	0.308956	0.0837151
1772066108_B03	astrocytes_ependymal	Epend	51012	3200	669	0.0627303	0.0131146
1772066110_D07	astrocytes_ependymal	Astro2	28388	2047	612	0.0721079	0.0215584
1772066110_F06	astrocytes_ependymal	Epend	15168	1932	428	0.127373	0.0282173
1772066110_G07	astrocytes_ependymal	Astro1	25412	5146	1388	0.202503	0.0546199
1772066110_H07	astrocytes_ependymal	Epend	9532	2188	633	0.229543	0.0664079
1772067054_G12	astrocytes_ependymal	(none)	12400	304	74	0.0245161	0.00596774
1772067057_E02	astrocytes_ependymal	Astro2	8629	1135	299	0.131533	0.0346506
1772067057_F12	astrocytes_ependymal	Epend	17730	306	62	0.0172589	0.0034969
1772067058_B03	astrocytes_ependymal	(none)	11322	108	7	0.00953895	0.000618265
1772067058_E08	astrocytes_ependymal	Astro2	8232	143	13	0.0173712	0.0015792
1772067059_C05	astrocytes_ependymal	(none)	25446	161	25	0.00632712	0.000982473
1772067059_E10	astrocytes_ependymal	Epend	6621	965	196	0.145748	0.0296028
1772067060_D10	astrocytes_ependymal	Astro2	22589	953	244	0.0421887	0.0108017
1772067060_G01	astrocytes_ependymal	Astro2	5156	1016	388	0.197052	0.0752521
1772067060_H11	astrocytes_ependymal	Epend	14810	2552	538	0.172316	0.0363268
1772067063_A06	astrocytes_ependymal	Astro2	14945	809	68	0.0541318	0.00455002
1772067063_E05	astrocytes_ependymal	Astro1	11774	1039	227	0.0882453	0.0192798
1772067063_E07	astrocytes_ependymal	Astro2	18547	519	104	0.027983	0.00560738
1772067063_G08	astrocytes_ependymal	(none)	9832	77	7	0.00783157	0.000711961
1772067064_A10	astrocytes_ependymal	Astro1	6784	1027	278	0.151386	0.0409788
1772067064_C11	astrocytes_ependymal	Astro2	9363	779	158	0.0831998	0.0168749
1772067066_C06	astrocytes_ependymal	Astro2	6685	749	137	0.112042	0.0204936
1772067069_C11	astrocytes_ependymal	Astro1	8250	1285	424	0.155758	0.0513939
1772067070_B12	astrocytes_ependymal	Astro2	17058	986	266	0.0578028	0.0155939
1772067073_E04	astrocytes_ependymal	Astro2	13581	578	68	0.0425595	0.005007
1772067073_H07	astrocytes_ependymal	Astro2	13977	1251	350	0.0895042	0.0250411
1772067074_F02	astrocytes_ependymal	(none)	17765	149	27	0.00838728	0.00151984
1772067076_E06	astrocytes_ependymal	Epend	8107	1557	306	0.192056	0.0377452
1772067076_F10	astrocytes_ependymal	Astro1	6820	1447	501	0.21217	0.0734604
1772067076_H10	astrocytes_ependymal	Astro2	5655	1918	642	0.339169	0.113528
1772067076_H12	astrocytes_ependymal	Epend	20058	5356	1221	0.267026	0.0608735
1772067082_A12	astrocytes_ependymal	Astro2	5529	106	16	0.0191716	0.00289383
1772067083_H04	astrocytes_ependymal	(none)	6759	994	285	0.147063	0.042166
1772067093_A09	astrocytes_ependymal	Astro2	3047	398	132	0.13062	0.0433213
1772067093_E09	astrocytes_ependymal	Epend	3433	85	9	0.0247597	0.00262161
1772067094_B04	astrocytes_ependymal	Astro2	3108	373	112	0.120013	0.036036
1772067094_G09	astrocytes_ependymal	Epend	61243	3358	683	0.0548308	0.0111523
1772067094_G10	astrocytes_ependymal	Epend	10810	735	151	0.0679926	0.0139685
1772067096_A10	astrocytes_ependymal	Astro2	11080	958	308	0.0864621	0.0277978
1772067096_A11	astrocytes_ependymal	Astro2	5248	256	64	0.0487805	0.0121951
1772071040_B09	astrocytes_ependymal	Astro2	23381	1553	461	0.0664215	0.0197169
1772071041_B08	astrocytes_ependymal	(none)	4727	560	93	0.118468	0.0196742
1772071041_G06	astrocytes_ependymal	(none)	11328	540	96	0.0476695	0.00847458
1772071044_C01	astrocytes_ependymal	(none)	14136	377	103	0.0266695	0.00728636
1772071044_C04	astrocytes_ependymal	Astro2	22012	177	22	0.00804107	0.000999455
1772071044_C05	astrocytes_ependymal	Astro2	10723	367	95	0.0342255	0.00885946
1772071044_H11	astrocytes_ependymal	Astro2	7731	326	43	0.0421679	0.00556202
1772071045_C02	astrocytes_ependymal	(none)	22049	663	164	0.0300694	0.00743798
1772071045_D05	astrocytes_ependymal	Astro1	12118	409	46	0.0337514	0.00379601
1772071045_F10	astrocytes_ependymal	Astro1	8265	175	35	0.0211736	0.00423472
1772071045_H02	astrocytes_ependymal	Astro2	13764	189	10	0.0137315	0.000726533
1772058148_A07	endothelial-mural	Vend2	6910	889	121	0.128654	0.0175109
1772058148_B03	endothelial-mural	Vend2	4902	310	59	0.0632395	0.0120359
1772058148_C03	endothelial-mural	Peric	11428	2294	603	0.200735	0.0527651
1772058148_C04	endothelial-mural	Vend2	4678	768	165	0.164173	0.0352715
1772058148_D02	endothelial-mural	Vsmc	5181	517	115	0.0997877	0.0221965
1772058148_D03	endothelial-mural	Vsmc	7471	896	206	0.11993	0.0275733
1772058148_D04	endothelial-mural	Vend2	6723	775	157	0.115276	0.0233527
1772058148_D10	endothelial-mural	Vsmc	8113	950	177	0.117096	0.0218168
1772058148_E02	endothelial-mural	Vend2	10315	1065	238	0.103248	0.0230732
1772058148_E09	endothelial-mural	Vsmc	9227	534	90	0.0578736	0.00975398
1772058148_F01	endothelial-mural	Vsmc	4773	563	138	0.117955	0.0289126
1772058148_F03	endothelial-mural	Vsmc	7931	778	178	0.0980961	0.0224436
1772058148_F05	endothelial-mural	Peric	5651	966	214	0.170943	0.0378694
1772058148_F10	endothelial-mural	Vend2	3730	524	121	0.140483	0.0324397
1772058148_F12	endothelial-mural	Vend2	4592	710	135	0.154617	0.029399
1772058148_G02	endothelial-mural	Vsmc	6821	904	197	0.132532	0.0288814
1772058148_H05	endothelial-mural	Vend2	8764	1081	196	0.123346	0.0223642
1772058171_A01	endothelial-mural	Vend2	3946	786	165	0.199189	0.0418145
1772058171_A06	endothelial-mural	Vend2	4041	657	119	0.162584	0.0294482
1772058171_A12	endothelial-mural	Vend2	4468	1100	297	0.246195	0.0664727
1772058171_E08	endothelial-mural	Vsmc	4191	1148	256	0.27392	0.0610833
1772058171_E11	endothelial-mural	Vend1	6485	1658	374	0.255667	0.0576715
1772058171_E12	endothelial-mural	Vend2	2979	863	221	0.289695	0.074186
1772058171_F01	endothelial-mural	Vend2	8602	1139	225	0.132411	0.0261567
1772058171_G04	endothelial-mural	Vend1	10461	2559	583	0.244623	0.0557308
1772058171_G05	endothelial-mural	Vend2	3377	765	158	0.226532	0.0467871
1772058171_G07	endothelial-mural	Vend2	6497	1808	385	0.278282	0.0592581
1772058171_G09	endothelial-mural	Vend2	6515	1486	330	0.228089	0.0506523
1772058171_H05	endothelial-mural	Vend2	8227	1499	320	0.182205	0.0388963
1772058177_A05	endothelial-mural	Vend1	10050	2435	566	0.242289	0.0563184
1772058177_A08	endothelial-mural	Vend2	5055	765	180	0.151335	0.0356083
1772058177_B01	endothelial-mural	Vend2	5270	820	186	0.155598	0.0352941
1772058177_B08	endothelial-mural	Vsmc	2752	685	180	0.24891	0.065407
1772058177_B10	endothelial-mural	Vsmc	5738	1507	288	0.262635	0.0501917
1772058177_C08	endothelial-mural	Vend2	4691	1036	233	0.220848	0.0496696
1772058177_D01	endothelial-mural	Vend2	4806	1131	237	0.235331	0.0493134
1772058177_F10	endothelial-mural	Vend2	6512	1211	217	0.185964	0.0333231
1772058177_F11	endothelial-mural	Vend1	10188	2794	587	0.274244	0.0576168
1772058177_F12	endothelial-mural	Vend2	6860	1303	247	0.189942	0.0360058
1772058177_G01	endothelial-mural	Vsmc	6498	1531	318	0.235611	0.0489381
1772058177_G06	endothelial-mural	Vend2	4702	1041	205	0.221395	0.0435985
1772058177_G07	endothelial-mural	Vend2	11064	1775	375	0.16043	0.0338937
1772058177_G12	endothelial-mural	Vend2	5483	1152	246	0.210104	0.0448659
1772058177_H02	endothelial-mural	Vend1	8401	2473	563	0.29437	0.0670158
1772058177_H03	endothelial-mural	Vend2	6523	1533	326	0.235015	0.049977
1772058177_H04	endothelial-mural	Vend2	5789	1304	275	0.225255	0.0475039
1772058177_H06	endothelial-mural	Vend2	6136	1018	185	0.165906	0.0301499
1772060224_A05	endothelial-mural	Vend2	7915	1348	297	0.17031	0.0375237
1772060224_B09	endothelial-mural	Peric	14001	3072	782	0.219413	0.0558532
1772060224_C09	endothelial-mural	Vend1	6891	1632	329	0.236831	0.0477434
1772060224_D12	endothelial-mural	Vend1	11947	2418	465	0.202394	0.0389219
1772060224_E05	endothelial-mural	Vend2	26377	3386	675	0.128369	0.0255905
1772060224_F01	endothelial-mural	Vend1	26329	1145	209	0.0434882	0.00793802
1772060224_F04	endothelial-mural	Vend1	14589	2262	459	0.155048	0.0314621
1772060224_H01	endothelial-mural	Vend1	11054	2149	464	0.194409	0.0419758
1772060224_H12	endothelial-mural	Vend1	29531	6047	1258	0.204768	0.0425993
1772060225_H04	endothelial-mural	Vend1	5536	1378	318	0.248916	0.0574422
1772060226_E09	endothelial-mural	Peric	6976	1076	225	0.154243	0.0322534
1772060240_A03	endothelial-mural	Vend2	21024	1993	371	0.0947964	0.0176465
1772060240_B11	endothelial-mural	(none)	8310	716	149	0.0861613	0.0179302
1772060240_C12	endothelial-mural	Vsmc	9265	1266	272	0.136643	0.0293578
1772060240_D07	endothelial-mural	Peric	13480	1637	306	0.121439	0.0227003
1772060240_D11	endothelial-mural	Vsmc	80515	11008	2656	0.13672	0.0329876
1772060240_G06	endothelial-mural	Vend2	8589	405	78	0.0471533	0.00908138
1772062109_B04	endothelial-mural	Vend2	6661	1036	206	0.155532	0.0309263
1772062109_B07	endothelial-mural	Vend2	7267	977	199	0.134443	0.0273841
1772062109_D05	endothelial-mural	Vend2	12461	2087	424	0.167483	0.0340262
1772062109_E02	endothelial-mural	Vend1	12316	184	24	0.0149399	0.00194868
1772062109_G06	endothelial-mural	Vend2	12648	657	121	0.051945	0.00956673
1772062109_H08	endothelial-mural	Vend2	11539	1149	235	0.0995754	0.0203657
1772062111_A08	endothelial-mural	Vend1	6342	701	154	0.110533	0.0242826
1772062111_A11	endothelial-mural	Vend1	12468	1826	445	0.146455	0.0356914
1772062111_B09	endothelial-mural	Vsmc	5454	1250	266	0.22919	0.0487715
1772062111_B12	endothelial-mural	Vend2	3518	851	191	0.241899	0.0542922
1772062111_D02	endothelial-mural	Vsmc	10743	1679	351	0.156288	0.0326724
1772062111_D07	endothelial-mural	Vend2	16086	960	162	0.0596792	0.0100709
1772062111_E02	endothelial-mural	Vend2	7869	1746	240	0.221883	0.0304994
1772062111_E09	endothelial-mural	Vsmc	10536	848	235	0.080486	0.0223045
1772062111_F01	endothelial-mural	Vsmc	5983	1310	299	0.218954	0.0499749
1772062111_F09	endothelial-mural	Vend2	4076	767	171	0.188175	0.0419529
1772062111_G12	endothelial-mural	Vend2	3910	961	220	0.24578	0.056266
1772062111_H12	endothelial-mural	Vend2	7204	1124	255	0.156024	0.035397
1772062113_C01	endothelial-mural	Vend2	41404	2873	625	0.0693894	0.0150952
1772062113_D02	endothelial-mural	Vsmc	56292	2598	664	0.0461522	0.0117956
1772062113_D11	endothelial-mural	Vend2	34496	5261	1144	0.15251	0.0331633
1772062113_E06	endothelial-mural	Vsmc	12947	3335	764	0.257589	0.0590098
1772062113_G08	endothelial-mural	Vsmc	29705	4676	1143	0.157415	0.0384784
1772062113_H07	endothelial-mural	Vend2	20327	1665	398	0.0819108	0.0195799
1772062113_H10	endothelial-mural	Vsmc	19382	1792	406	0.0924569	0.0209473
1772062114_A09	endothelial-mural	Vend2	32039	10272	2620	0.320609	0.0817753
1772062114_H08	endothelial-mural	Vend1	17944	1883	389	0.104938	0.0216786
1772062115_F01	endothelial-mural	Peric	6546	1288	251	0.196761	0.038344
1772062115_G08	endothelial-mural	Vend1	14966	2426	494	0.162101	0.0330082
1772062116_C03	endothelial-mural	(none)	16957	3029	569	0.178628	0.0335555
1772062116_E06	endothelial-mural	Vsmc	8449	907	210	0.10735	0.024855
1772062116_H04	endothelial-mural	Vend2	14919	624	147	0.0418259	0.00985321
1772062116_H07	endothelial-mural	Vend1	19041	1796	367	0.0943228	0.0192742
1772062128_A02	endothelial-mural	(none)	4336	241	44	0.0555812	0.0101476
1772062128_C09	endothelial-mural	Vend2	11280	2863	809	0.253812	0.0717199
1772062128_C11	endothelial-mural	Vend2	3224	551	111	0.170906	0.0344293
1772062128_D06	endothelial-mural	Vend2	4151	757	186	0.182366	0.0448085
1772062128_E01	endothelial-mural	Vend2	3561	530	93	0.148835	0.0261163
1772062128_G09	endothelial-mural	Vend2	8796	1810	401	0.205775	0.0455889
1772063061_B10	endothelial-mural	Peric	16414	3566	975	0.217254	0.0594005
1772063061_C07	endothelial-mural	Vsmc	9841	1255	286	0.127528	0.0290621
1772063061_D09	endothelial-mural	Peric	14918	688	154	0.0461188	0.0103231
1772063061_G03	endothelial-mural	Vend2	20570	5175	1060	0.25158	0.0515314
1772063062_A05	endothelial-mural	Vend2	7260	808	161	0.111295	0.0221763
1772063062_B10	endothelial-mural	Vend1	7850	759	171	0.0966879	0.0217834
1772063062_D04	endothelial-mural	Vsmc	11686	1101	267	0.0942153	0.0228479
1772063062_D11	endothelial-mural	Vsmc	11200	1051	242	0.0938393	0.0216071
1772063062_G06	endothelial-mural	Vend2	6180	703	146	0.113754	0.0236246
1772063062_H10	endothelial-mural	Vsmc	12685	2963	815	0.233583	0.0642491
1772063062_H12	endothelial-mural	Vend2	8182	2893	173	0.353581	0.021144
1772063063_B01	endothelial-mural	Vend2	30610	1301	281	0.0425025	0.00918001
1772063063_C11	endothelial-mural	Vend2	24874	1414	260	0.0568465	0.0104527
1772063063_G05	endothelial-mural	Vend2	22581	1541	347	0.0682432	0.0153669
1772063063_G07	endothelial-mural	Vsmc	15180	961	244	0.063307	0.0160738
1772063063_H05	endothelial-mural	(none)	13729	681	164	0.049603	0.0119455
1772063064_A08	endothelial-mural	Vend1	8560	2038	472	0.238084	0.0551402
1772063064_A11	endothelial-mural	Vend2	11918	2457	579	0.206159	0.048582
1772063064_B02	endothelial-mural	Vend1	20615	3406	719	0.16522	0.0348775
1772063064_B04	endothelial-mural	Vend2	16090	3469	733	0.2156	0.0455562
1772063064_B05	endothelial-mural	Vend2	18941	4867	725	0.256956	0.0382768
1772063064_E04	endothelial-mural	Vend2	11780	2634	524	0.223599	0.0444822
1772063064_F06	endothelial-mural	Vsmc	22622	4742	1017	0.209619	0.0449562
1772063064_F09	endothelial-mural	Vend2	22882	1481	304	0.0647234	0.0132856
1772063065_B12	endothelial-mural	(none)	14116	640	118	0.0453386	0.00835931
1772063065_D08	endothelial-mural	Peric	26663	1077	221	0.0403931	0.00828864
1772063065_D10	endothelial-mural	Peric	22253	1288	227	0.0578798	0.0102009
1772063068_B12	endothelial-mural	(none)	8191	840	206	0.102552	0.0251496
1772063068_D01	endothelial-mural	Vsmc	5576	534	121	0.0957676	0.0217001
1772063070_A05	endothelial-mural	Vend2	23042	2362	475	0.102508	0.0206145
1772063070_A07	endothelial-mural	Vend1	21642	3363	718	0.155392	0.0331762
1772063070_B04	endothelial-mural	Vend2	13299	2175	457	0.163546	0.0343635
1772063070_E06	endothelial-mural	Peric	6891	1330	311	0.193005	0.0451313
1772063070_F02	endothelial-mural	Vend1	17298	2079	463	0.120187	0.0267661
1772063070_F11	endothelial-mural	Vend2	8121	1356	320	0.166975	0.039404
1772063070_G07	endothelial-mural	Vend2	12119	1176	281	0.0970377	0.0231867
1772063071_A01	endothelial-mural	(none)	6457	587	124	0.0909091	0.019204
1772063071_B06	endothelial-mural	Vend2	5276	970	219	0.183851	0.0415087
1772063071_B12	endothelial-mural	Vend2	6656	962	202	0.144531	0.0303486
1772063071_D01	endothelial-mural	Peric	8941	3114	176	0.348283	0.0196846
1772063071_D02	endothelial-mural	Vend2	4957	757	160	0.152713	0.0322776
1772063071_D11	endothelial-mural	Vend2	6317	1267	274	0.20057	0.043375
1772063071_E02	endothelial-mural	Vsmc	13302	2243	483	0.168621	0.0363103
1772063071_F12	endothelial-mural	Vend2	5326	923	182	0.173301	0.034172
1772063071_G02	endothelial-mural	Vend2	4900	740	135	0.15102	0.027551
1772063071_G10	endothelial-mural	(none)	11455	2149	611	0.187604	0.0533392
1772063071_G12	endothelial-mural	Vend1	6923	1333	264	0.192547	0.0381338
1772063074_C04	endothelial-mural	Vsmc	6734	1531	389	0.227354	0.0577666
1772063074_F11	endothelial-mural	Vsmc	8737	2043	391	0.233833	0.0447522
1772063074_H03	endothelial-mural	Vsmc	15498	1705	385	0.110014	0.0248419
1772063077_A05	endothelial-mural	Vsmc	7823	1628	399	0.208104	0.0510035
1772063077_B05	endothelial-mural	Vsmc	9370	1106	277	0.118036	0.0295624
1772063077_B06	endothelial-mural	Vsmc	8650	1301	309	0.150405	0.0357225
1772063077_D11	endothelial-mural	Vend2	11381	2209	482	0.194095	0.0423513
1772063078_A02	endothelial-mural	(none)	21484	6290	1372	0.292776	0.0638615
1772063078_E07	endothelial-mural	Vsmc	7196	1769	354	0.245831	0.049194
1772063078_G10	endothelial-mural	Vsmc	8188	1549	410	0.189179	0.0500733
1772063078_H11	endothelial-mural	Vend2	10107	1973	440	0.195211	0.0435342
1772063079_A07	endothelial-mural	Vend1	9126	2402	542	0.263204	0.0593908
1772063079_A09	endothelial-mural	Vsmc	5112	1986	465	0.388498	0.0909624
1772063079_A11	endothelial-mural	Vsmc	4922	1661	359	0.337464	0.0729378
1772063079_B05	endothelial-mural	Vend2	5114	1418	288	0.277278	0.056316
1772063079_C02	endothelial-mural	(none)	3330	757	164	0.227327	0.0492492
1772063079_C11	endothelial-mural	Vend2	4402	1026	199	0.233076	0.0452067
1772063079_E03	endothelial-mural	Vsmc	10359	1132	241	0.109277	0.0232648
1772063079_F03	endothelial-mural	Vsmc	9893	1890	444	0.191044	0.0448802
1772063079_H12	endothelial-mural	Vend2	4383	1067	220	0.243441	0.0501939
1772066076_C01	endothelial-mural	Vsmc	6425	1187	273	0.184747	0.0424903
1772066076_C02	endothelial-mural	Vsmc	7206	1486	396	0.206217	0.0549542
1772066076_H03	endothelial-mural	Vsmc	57119	1212	302	0.0212189	0.00528721
1772066076_H04	endothelial-mural	Vsmc	6350	876	207	0.137953	0.0325984
1772066077_E10	endothelial-mural	(none)	11453	278	62	0.0242731	0.00541343
1772066080_B09	endothelial-mural	Vsmc	13932	3574	818	0.256532	0.0587138
1772066080_C04	endothelial-mural	Vend1	38538	1935	426	0.0502102	0.011054
1772066080_D11	endothelial-mural	Vsmc	16818	2603	633	0.154775	0.0376382
1772066080_E09	endothelial-mural	Vsmc	11414	1540	410	0.134922	0.0359208
1772066080_G05	endothelial-mural	Vsmc	12539	3990	918	0.318207	0.0732116
1772066095_A07	endothelial-mural	Vend1	6393	1087	255	0.17003	0.0398874
1772066095_B03	endothelial-mural	Peric	5119	802	142	0.156671	0.0277398
1772066096_C02	endothelial-mural	Vend2	37513	512	140	0.0136486	0.00373204
1772066097_C03	endothelial-mural	Peric	16338	786	177	0.0481087	0.0108336
1772066097_D04	endothelial-mural	Vsmc	5766	817	190	0.141693	0.0329518
1772066098_A12	endothelial-mural	Vsmc	6012	1289	257	0.214405	0.0427478
1772066098_E07	endothelial-mural	Vend2	4788	161	23	0.0336257	0.00480368
1772066099_F09	endothelial-mural	Vend1	5423	1472	310	0.271436	0.0571639
1772066102_C04	endothelial-mural	Peric	5612	1495	332	0.266393	0.0591589
1772066102_E06	endothelial-mural	Peric	9465	2037	416	0.215214	0.0439514
1772066103_B12	endothelial-mural	Vend2	11491	1105	205	0.0961622	0.01784
1772066104_A09	endothelial-mural	(none)	9268	495	125	0.0534096	0.0134873
1772066108_B09	endothelial-mural	Peric	16575	2425	531	0.146305	0.0320362
1772066110_A07	endothelial-mural	Vsmc	17425	1373	318	0.0787948	0.0182496
1772066110_D12	endothelial-mural	(none)	22098	1446	292	0.0654358	0.0132139
1772067057_E04	endothelial-mural	Vsmc	35448	1296	338	0.0365606	0.00953509
1772067058_D06	endothelial-mural	(none)	13745	160	25	0.0116406	0.00181884
1772067058_D10	endothelial-mural	Vend2	18121	424	69	0.0233983	0.00380774
1772067058_F03	endothelial-mural	Vend2	8544	387	77	0.0452949	0.00901217
1772067059_B04	endothelial-mural	Peric	10337	1015	226	0.098191	0.0218632
1772067060_B11	endothelial-mural	Vsmc	24954	618	125	0.0247656	0.00500922
1772067063_A07	endothelial-mural	Vend2	29650	835	173	0.0281619	0.00583474
1772067063_A11	endothelial-mural	Vend2	10863	970	183	0.0892939	0.0168462
1772067063_B03	endothelial-mural	Peric	11695	986	226	0.0843095	0.0193245
1772067063_D05	endothelial-mural	Vend1	34652	3324	733	0.0959252	0.0211532
1772067063_E01	endothelial-mural	Vend2	20400	131	19	0.00642157	0.000931373
1772067063_E08	endothelial-mural	Vsmc	15702	826	202	0.0526048	0.0128646
1772067064_D03	endothelial-mural	Vsmc	39806	443	103	0.011129	0.00258755
1772067069_E07	endothelial-mural	Vend2	16909	645	124	0.0381454	0.00733337
1772067069_E08	endothelial-mural	Vsmc	9600	329	57	0.0342708	0.0059375
1772067069_H12	endothelial-mural	Vend2	8718	313	54	0.0359027	0.00619408
1772067070_C05	endothelial-mural	Vend2	6149	480	102	0.0780615	0.0165881
1772067070_H08	endothelial-mural	Vend2	16640	434	88	0.0260817	0.00528846
1772067073_A03	endothelial-mural	Vsmc	18756	893	177	0.0476114	0.00943698
1772067073_A12	endothelial-mural	Vend2	33912	1698	376	0.0500708	0.0110875
1772067073_B09	endothelial-mural	Vend2	4834	622	124	0.128672	0.0256516
1772067073_F07	endothelial-mural	Vend2	8543	337	73	0.0394475	0.00854501
1772067073_H05	endothelial-mural	Vend1	7728	1191	263	0.154115	0.0340321
1772067073_H10	endothelial-mural	Vend1	11668	2514	552	0.215461	0.0473089
1772067074_C09	endothelial-mural	Vsmc	6110	337	69	0.0551555	0.011293
1772067074_D07	endothelial-mural	Vend1	16635	295	34	0.0177337	0.00204388
1772067074_F11	endothelial-mural	Vend2	26008	1161	232	0.0446401	0.00892033
1772067074_G05	endothelial-mural	Vsmc	5528	740	176	0.133864	0.0318379
1772067074_H04	endothelial-mural	Vend2	20400	331	64	0.0162255	0.00313725
1772067074_H08	endothelial-mural	Vsmc	7912	674	142	0.0851871	0.0179474
1772067074_H09	endothelial-mural	Vend2	15747	284	60	0.0180352	0.00381025
1772071040_B11	endothelial-mural	Peric	4614	765	176	0.1658	0.0381448
1772071040_D01	endothelial-mural	Vend2	7765	310	63	0.0399227	0.00811333
1772071040_E11	endothelial-mural	Vend2	4539	181	34	0.0398766	0.00749064
1772071040_F09	endothelial-mural	Vend2	24620	619	118	0.0251422	0.00479285
1772071041_H04	endothelial-mural	Vend2	4887	40	10	0.00818498	0.00204625
1772071044_B01	endothelial-mural	Vend2	13743	363	90	0.0264134	0.00654879
1772058148_D08	interneurons	Int12	21280	3031	803	0.142434	0.037735
1772058148_F09	interneurons	Int10	14585	1650	471	0.11313	0.0322935
1772058148_H03	interneurons	Int15	19079	2147	636	0.112532	0.0333351
1772058148_H04	interneurons	Int6	17659	3257	876	0.184439	0.0496064
1772058148_H08	interneurons	Int12	21694	1584	434	0.0730156	0.0200055
1772058177_D04	interneurons	Int1	15292	886	169	0.0579388	0.0110515
1772058177_G09	interneurons	Int6	23437	8161	2428	0.34821	0.103597
1772062109_H03	interneurons	Int15	30443	7278	1981	0.23907	0.0650724
1772062109_H07	interneurons	Int8	67581	19373	5680	0.286663	0.0840473
1772062111_C11	interneurons	Int16	19301	5508	1509	0.285374	0.0781825
1772062111_G03	interneurons	Int14	13120	4564	1205	0.347866	0.0918445
1772062113_F08	interneurons	Int1	20707	11155	2624	0.538707	0.12672
1772062114_E02	interneurons	Int1	66599	21439	5625	0.321912	0.0844607
1772062114_H03	interneurons	Int1	61374	17150	4108	0.279434	0.0669339
1772062115_A12	interneurons	Int1	32964	11292	2665	0.342556	0.0808458
1772062115_C05	interneurons	Int1	16734	5245	1406	0.313434	0.0840206
1772062115_G05	interneurons	Int2	44675	11413	3454	0.255467	0.0773139
1772062115_G06	interneurons	Int15	17107	3823	1117	0.223476	0.0652949
1772062115_H01	interneurons	Int14	22773	3537	886	0.155316	0.0389057
1772062128_B10	interneurons	Int6	30865	6052	1716	0.19608	0.055597
1772062128_D11	interneurons	Int3	20367	5476	1749	0.268866	0.0858742
1772062128_F10	interneurons	Int7	20280	5537	1613	0.273028	0.0795365
1772062128_G04	interneurons	Int14	18027	5958	1715	0.330504	0.0951351
1772062128_G06	interneurons	Int9	11751	3364	985	0.286274	0.0838227
1772062128_G08	interneurons	Int3	15128	5410	1530	0.357615	0.101137
1772063061_B03	interneurons	Int8	24287	5966	1763	0.245646	0.0725903
1772063061_B05	interneurons	Int5	38464	10039	2771	0.260997	0.0720414
1772063061_H03	interneurons	Int15	18284	4064	1113	0.222271	0.0608729
1772063063_F01	interneurons	Int7	32176	7719	2337	0.239899	0.0726318
1772063063_H03	interneurons	Int4	19265	2484	677	0.128938	0.0351414
1772063064_B06	interneurons	Int9	18589	4403	1355	0.236861	0.0728926
1772063064_G03	interneurons	Int9	29346	6312	1923	0.215089	0.0655285
1772063064_G08	interneurons	Int4	38799	11429	3520	0.294569	0.090724
1772063065_C02	interneurons	Int15	16609	2957	838	0.178036	0.0504546
1772063068_F12	interneurons	Int11	10950	1148	307	0.10484	0.0280365
1772063068_G07	interneurons	Int1	9295	1483	342	0.159548	0.036794
1772063070_B10	interneurons	Int11	27178	4330	1295	0.15932	0.0476488
1772063071_A06	interneurons	Int10	12330	2250	709	0.182482	0.057502
1772063074_E11	interneurons	Int8	20034	3695	1087	0.184436	0.0542578
1772063077_B03	interneurons	Int1	34530	8603	2020	0.249146	0.0584999
1772063077_H05	interneurons	Int8	24262	5959	1732	0.24561	0.0713874
1772063078_B02	interneurons	Int14	48168	10236	2947	0.212506	0.0611817
1772063078_F01	interneurons	Int2	43857	8154	2028	0.185922	0.0462412
1772063078_F12	interneurons	Int2	33339	4377	1237	0.131288	0.0371037
1772066073_B02	interneurons	Int8	70016	17580	5310	0.251085	0.0758398
1772066073_B03	interneurons	Int13	27638	8782	2718	0.317751	0.0983429
1772066074_A03	interneurons	Int1	50200	16823	3829	0.33512	0.0762749
1772066077_E08	interneurons	Int2	42772	7104	2067	0.16609	0.048326
1772066077_H12	interneurons	Int15	24878	5670	1628	0.227912	0.0654393
1772066089_A01	interneurons	Int8	49988	15397	4705	0.308014	0.0941226
1772066089_B06	interneurons	Int8	28465	9190	2791	0.322853	0.0980502
1772066089_C05	interneurons	Int13	32568	4441	1301	0.136361	0.0399472
1772066089_H04	interneurons	Int3	25752	6410	1998	0.248913	0.0775862
1772066090_C05	interneurons	Int14	59319	1553	377	0.0261805	0.00635547
1772066095_D02	interneurons	Int8	38120	11580	3588	0.303778	0.0941238
1772066095_F07	interneurons	Int15	20603	4621	1281	0.224288	0.0621754
1772066096_G01	interneurons	Int8	49870	9428	2851	0.189052	0.0571686
1772066097_B06	interneurons	Int8	36436	7359	2094	0.201971	0.0574706
1772066097_C06	interneurons	Int8	34516	8467	2611	0.245307	0.0756461
1772066097_G02	interneurons	Int5	39919	8225	2506	0.206042	0.0627771
1772066097_G03	interneurons	Int4	23664	4985	1567	0.210658	0.0662187
1772066097_G04	interneurons	Int15	20640	2457	690	0.119041	0.0334302
1772066097_G12	interneurons	Int8	57053	17346	5428	0.304033	0.0951396
1772066097_H01	interneurons	Int5	26393	4000	1204	0.151555	0.0456182
1772066097_H05	interneurons	Int13	36337	9417	2849	0.259157	0.0784049
1772066099_A01	interneurons	Int8	52658	11913	3583	0.226233	0.0680428
1772066099_C04	interneurons	Int4	40242	12253	3517	0.304483	0.0873963
1772066099_C11	interneurons	Int3	56134	15195	4750	0.270692	0.0846189
1772066099_C12	interneurons	Int8	34919	9278	2647	0.265701	0.075804
1772066099_E04	interneurons	Int7	73539	6560	1987	0.0892044	0.0270197
1772066099_H02	interneurons	Int5	21956	5356	1588	0.243942	0.0723265
1772066099_H06	interneurons	Int8	68218	19503	6033	0.285892	0.0884371
1772066100_A05	interneurons	Int7	23752	5703	1782	0.240106	0.0750253
1772066100_A12	interneurons	Int13	24751	4976	1378	0.201042	0.0556745
1772066100_D04	interneurons	Int7	19037	3747	1120	0.196827	0.0588328
1772066100_D06	interneurons	Int15	17706	2055	637	0.116062	0.0359765
1772066100_D08	interneurons	Int7	19654	4360	1237	0.221838	0.0629388
1772066100_E01	interneurons	Int7	13925	3287	942	0.23605	0.0676481
1772066100_F03	interneurons	Int4	17623	2162	657	0.122681	0.0372808
1772066100_F08	interneurons	Int13	16001	3102	819	0.193863	0.0511843
1772066100_G07	interneurons	Int8	26308	4850	1364	0.184355	0.0518473
1772066100_H07	interneurons	Int3	43324	1931	600	0.0445711	0.0138491
1772066101_F03	interneurons	Int4	15074	2729	747	0.18104	0.0495555
1772066101_F04	interneurons	Int5	42664	8348	2457	0.195668	0.0575895
1772066102_A04	interneurons	Int4	30330	7419	2205	0.244609	0.0727003
1772066102_B02	interneurons	Int1	53438	20313	4913	0.380123	0.0919383
1772066102_B06	interneurons	Int6	16815	4216	1389	0.250729	0.0826048
1772066102_B11	interneurons	Int8	59163	8515	2577	0.143924	0.0435576
1772066102_C06	interneurons	Int2	49892	15693	4407	0.314539	0.0883308
1772066102_C09	interneurons	Int2	58791	18978	4825	0.322805	0.0820704
1772066102_C11	interneurons	Int7	73662	12308	3680	0.167088	0.0499579
1772066102_G06	interneurons	Int2	38955	12856	3820	0.330022	0.0980619
1772066102_G08	interneurons	Int8	30072	5548	1686	0.184491	0.0560654
1772066102_G12	interneurons	Int8	68784	11376	3373	0.165387	0.0490376
1772066102_H10	interneurons	Int8	29863	10332	3056	0.34598	0.102334
1772066108_B02	interneurons	Int2	48791	10508	2591	0.215368	0.0531041
1772066108_E06	interneurons	Int13	66237	12464	3889	0.188173	0.0587134
1772066108_F04	interneurons	Int5	74329	21644	6603	0.291192	0.0888348
1772067054_E12	interneurons	Int6	29549	2207	579	0.0746895	0.0195946
1772067054_F12	interneurons	Int4	14984	1537	388	0.102576	0.0258943
1772067054_G01	interneurons	Int5	25661	889	187	0.034644	0.00728732
1772067057_A08	interneurons	Int7	11021	3191	967	0.289538	0.0877416
1772067057_D12	interneurons	Int6	53117	7070	2114	0.133102	0.0397989
1772067057_H02	interneurons	Int2	57854	9913	2574	0.171345	0.0444913
1772067057_H04	interneurons	Int8	56688	10061	3045	0.17748	0.0537151
1772067058_A12	interneurons	Int3	54542	8397	2518	0.153955	0.0461663
1772067058_D07	interneurons	Int7	26271	358	81	0.0136272	0.00308325
1772067058_D11	interneurons	Int14	69897	5022	1446	0.0718486	0.0206876
1772067058_H05	interneurons	Int5	56023	7258	2005	0.129554	0.0357889
1772067058_H12	interneurons	Int5	35044	4102	1108	0.117053	0.0316174
1772067059_B06	interneurons	Int2	62998	2866	744	0.0454935	0.0118099
1772067059_E03	interneurons	Int2	75383	25303	7653	0.335659	0.101522
1772067059_G10	interneurons	Int5	73054	16901	5169	0.231349	0.0707559
1772067060_B04	interneurons	Int2	77790	6449	1630	0.0829027	0.0209539
1772067060_B09	interneurons	Int9	61220	939	240	0.0153381	0.00392029
1772067063_E06	interneurons	Int7	42609	7053	2050	0.165528	0.0481119
1772067064_E04	interneurons	Int12	52568	3811	1150	0.0724966	0.0218764
1772067065_A01	interneurons	Int10	16034	2766	748	0.172508	0.0466509
1772067065_A02	interneurons	Int10	29142	5555	1591	0.190618	0.0545947
1772067065_A08	interneurons	Int16	15966	2392	707	0.149818	0.0442816
1772067065_A11	interneurons	Int6	65882	8634	2577	0.131052	0.0391154
1772067065_A12	interneurons	Int12	26581	4116	1230	0.154847	0.0462737
1772067065_B07	interneurons	Int10	51158	1598	289	0.0312366	0.00564917
1772067065_B09	interneurons	Int14	17284	3411	975	0.19735	0.0564106
1772067065_B10	interneurons	Int10	16834	2563	662	0.152251	0.0393252
1772067065_B12	interneurons	Int15	9345	1525	412	0.163189	0.0440877
1772067065_D01	interneurons	Int7	35396	5245	1467	0.148181	0.0414454
1772067065_D06	interneurons	Int11	33577	1895	505	0.0564374	0.0150401
1772067065_E07	interneurons	Int6	48738	6714	1891	0.137757	0.0387993
1772067065_F07	interneurons	Int16	28832	3057	912	0.106028	0.0316315
1772067065_F08	interneurons	Int6	12741	2309	671	0.181226	0.0526646
1772067065_F10	interneurons	Int14	17535	3144	813	0.179299	0.0463644
1772067065_F11	interneurons	Int14	33366	5133	1428	0.153839	0.0427981
1772067065_G01	interneurons	Int6	23919	3944	1141	0.16489	0.0477027
1772067065_G10	interneurons	Int10	14880	2089	594	0.14039	0.0399194
1772067065_G11	interneurons	Int16	22561	2956	899	0.131023	0.0398475
1772067065_G12	interneurons	Int9	13607	1861	482	0.136768	0.0354229
1772067065_H06	interneurons	Int9	24957	763	224	0.0305726	0.00897544
1772067066_A09	interneurons	Int12	14270	643	168	0.0450596	0.011773
1772067066_A10	interneurons	Int15	14548	1921	524	0.132046	0.0360187
1772067066_A11	interneurons	Int16	17750	2174	606	0.122479	0.0341408
1772067066_B02	interneurons	Int12	21085	776	207	0.0368034	0.00981741
1772067066_B07	interneurons	Int6	21602	1654	433	0.076567	0.0200444
1772067066_B09	interneurons	Int14	39640	1736	426	0.0437941	0.0107467
1772067066_C10	interneurons	Int14	26292	3510	881	0.133501	0.0335083
1772067066_D04	interneurons	Int9	16286	1457	455	0.0894633	0.0279381
1772067066_E02	interneurons	Int7	16666	454	87	0.0272411	0.00522021
1772067066_E10	interneurons	Int14	24541	2698	608	0.109938	0.0247749
1772067066_H08	interneurons	Int6	24171	1340	411	0.0554383	0.0170038
1772067066_H09	interneurons	Int10	25803	1054	230	0.040848	0.00891369
1772067073_C01	interneurons	Int11	15319	1945	544	0.126967	0.0355115
1772067076_A03	interneurons	Int8	49811	12550	3793	0.251952	0.0761478
1772067076_A06	interneurons	Int13	81307	12306	3795	0.151352	0.0466749
1772067076_A12	interneurons	Int4	100862	5296	1551	0.0525074	0.0153774
1772067076_D04	interneurons	Int8	78033	22466	6984	0.287904	0.0895006
1772067076_E03	interneurons	Int6	62443	17937	5319	0.287254	0.0851817
1772067076_E04	interneurons	Int8	81987	10168	2912	0.12402	0.0355178
1772067082_B01	interneurons	Int4	19577	1593	479	0.081371	0.0244675
1772067082_B02	interneurons	Int13	21019	1906	546	0.0906799	0.0259765
1772067082_B03	interneurons	Int2	10347	1073	305	0.103702	0.0294771
1772067082_B09	interneurons	Int16	16662	941	266	0.0564758	0.0159645
1772067082_C02	interneurons	Int13	15649	1339	381	0.0855646	0.0243466
1772067082_D04	interneurons	Int13	20822	525	116	0.0252137	0.00557103
1772067082_D05	interneurons	Int13	9431	758	229	0.0803732	0.0242816
1772067082_D07	interneurons	Int2	45233	2285	441	0.0505162	0.00974952
1772067082_F02	interneurons	Int5	51959	1841	306	0.0354318	0.00588926
1772067082_F03	interneurons	Int2	25326	2805	590	0.110756	0.0232962
1772067082_H03	interneurons	Int4	22236	1567	403	0.0704713	0.0181238
1772067082_H11	interneurons	Int8	26315	2540	705	0.0965229	0.0267908
1772067083_B09	interneurons	Int4	16219	683	198	0.0421111	0.0122079
1772067083_B10	interneurons	Int2	33484	9513	2790	0.284106	0.0833234
1772067083_B11	interneurons	Int7	23439	623	113	0.0265796	0.00482102
1772067083_B12	interneurons	Int6	26681	3495	1144	0.130992	0.042877
1772067083_C02	interneurons	Int2	8777	1508	427	0.171813	0.0486499
1772067083_D10	interneurons	Int7	16549	3636	1134	0.219711	0.0685238
1772067083_F08	interneurons	Int5	24125	976	242	0.040456	0.0100311
1772067083_G04	interneurons	Int16	10410	568	150	0.0545629	0.0144092
1772067083_H01	interneurons	Int5	17661	3006	889	0.170206	0.0503369
1772067093_D01	interneurons	Int4	12225	846	279	0.0692025	0.0228221
1772067093_F03	interneurons	Int13	11622	1052	279	0.090518	0.0240062
1772067093_H05	interneurons	Int7	8450	465	120	0.0550296	0.0142012
1772067093_H07	interneurons	Int3	18771	823	200	0.0438442	0.0106547
1772067094_A09	interneurons	Int3	10686	523	105	0.0489425	0.00982594
1772067094_C05	interneurons	Int2	29012	2215	532	0.0763477	0.0183372
1772067094_D06	interneurons	Int7	35816	707	113	0.0197398	0.00315501
1772067094_F04	interneurons	Int13	20847	964	249	0.0462417	0.0119442
1772067094_H08	interneurons	Int2	11106	320	67	0.0288133	0.00603278
1772067096_A01	interneurons	Int11	15604	116	39	0.00743399	0.00249936
1772067096_A02	interneurons	Int3	19896	1569	413	0.0788601	0.0207579
1772067096_E05	interneurons	Int3	48729	4361	1093	0.089495	0.0224302
1772067096_F07	interneurons	Int12	20816	714	213	0.0343005	0.0102325
1772067096_G05	interneurons	Int4	11324	389	104	0.0343518	0.00918403
1772067096_G11	interneurons	Int5	22194	1646	505	0.0741642	0.0227539
1772071040_A12	interneurons	Int2	52269	7108	2045	0.135989	0.0391245
1772071041_B06	interneurons	Int15	11102	1068	272	0.0961989	0.0245001
1772071044_A03	interneurons	Int2	43748	3438	897	0.0785864	0.0205038
1772071044_H10	interneurons	Int7	44641	5984	1728	0.134047	0.0387088
1772071045_A01	interneurons	Int13	24500	3615	1010	0.147551	0.0412245
1772071045_A10	interneurons	Int7	37145	4822	1537	0.129816	0.0413784
1772071045_C11	interneurons	Int2	40007	3451	921	0.0862599	0.023021
1772071045_D06	interneurons	Int16	29095	4667	1354	0.160406	0.0465372
1772071045_H03	interneurons	Int8	26897	2575	687	0.0957356	0.0255419
1772058148_A05	microglia	Micro1b	4208	701	263	0.166587	0.0625
1772058148_D12	microglia	Micro1b	6298	925	243	0.146872	0.0385837
1772058148_E12	microglia	Micro1b	11177	1420	348	0.127047	0.0311354
1772058148_F06	microglia	Micro1a	4513	577	191	0.127853	0.0423222
1772058171_C05	microglia	Micro2a	8610	911	198	0.105807	0.0229965
1772058171_F04	microglia	Micro1a	3958	1228	302	0.310258	0.0763012
1772058171_F11	microglia	Micro2a	8462	1506	226	0.177972	0.0267076
1772058177_A07	microglia	Micro1a	11351	2097	436	0.184741	0.0384107
1772058177_A09	microglia	Micro1a	5993	892	235	0.14884	0.0392124
1772058177_A12	microglia	Micro2a	5653	1276	285	0.225721	0.0504157
1772058177_B11	microglia	Micro2a	14106	1286	249	0.0911669	0.0176521
1772058177_C03	microglia	Micro1a	4194	1124	282	0.268002	0.0672389
1772058177_D10	microglia	Micro1a	4425	943	261	0.213107	0.0589831
1772058177_D11	microglia	Micro1b	2882	735	181	0.255031	0.0628036
1772058177_E01	microglia	Micro2a	7389	1647	350	0.222899	0.0473677
1772058177_E03	microglia	Micro2b	4077	981	241	0.240618	0.0591121
1772058177_F04	microglia	Micro2b	6217	1076	232	0.173074	0.037317
1772058177_F07	microglia	Micro2a	17300	2329	540	0.134624	0.0312139
1772058177_G04	microglia	Micro2a	16135	1304	235	0.0808181	0.0145646
1772060224_B07	microglia	Micro2b	7979	1749	343	0.2192	0.0429878
1772060224_B12	microglia	Micro2b	7626	1837	391	0.240886	0.051272
1772060224_F07	microglia	Micro2b	19351	2359	510	0.121906	0.0263552
1772060224_H07	microglia	Micro1a	26327	496	103	0.01884	0.00391233
1772060225_E03	microglia	Micro1a	10898	2176	535	0.19967	0.0490916
1772060225_F05	microglia	Micro2b	5848	1556	375	0.266074	0.0641245
1772060226_D02	microglia	Micro1a	16228	913	177	0.0562608	0.0109071
1772060226_E03	microglia	Micro1b	18016	7589	1080	0.421237	0.0599467
1772060226_F12	microglia	Micro2b	12553	1084	219	0.0863539	0.017446
1772060226_H02	microglia	Micro2b	18173	1598	339	0.0879326	0.018654
1772060226_H12	microglia	Micro1a	14437	1008	193	0.0698206	0.0133684
1772060240_F05	microglia	Micro2b	9654	1764	369	0.182722	0.0382225
1772060240_H10	microglia	Micro2b	20126	3304	864	0.164166	0.0429295
1772060240_H11	microglia	Micro1b	10705	1504	441	0.140495	0.0411957
1772062109_A06	microglia	Micro2a	16162	3588	761	0.222002	0.0470858
1772062109_C05	microglia	Micro1a	6120	1061	202	0.173366	0.0330065
1772062109_D01	microglia	Micro1a	9401	977	280	0.103925	0.0297841
1772062109_D06	microglia	Micro2a	14464	4075	881	0.281734	0.0609098
1772062109_D12	microglia	Micro2b	9957	2023	431	0.203174	0.0432861
1772062109_E05	microglia	Micro1a	10925	2288	479	0.209428	0.0438444
1772062109_E12	microglia	Micro2a	9242	1606	323	0.173772	0.0349491
1772062109_F11	microglia	Micro1a	8005	1658	516	0.207121	0.0644597
1772062111_A05	microglia	Micro2a	6400	1809	389	0.282656	0.0607813
1772062111_D12	microglia	Micro2b	5503	1099	185	0.199709	0.033618
1772062111_F12	microglia	Micro2b	8789	2334	549	0.265559	0.0624644
1772062111_G06	microglia	Micro2b	10629	2021	450	0.19014	0.042337
1772062111_G10	microglia	Micro1b	5360	1596	404	0.297761	0.0753731
1772062111_H06	microglia	Micro2a	9280	2755	522	0.296875	0.05625
1772062113_A11	microglia	Micro2a	26872	3495	630	0.130061	0.0234445
1772062113_E05	microglia	Micro2b	32009	1877	438	0.0586398	0.0136837
1772062115_A07	microglia	Micro2a	8258	1840	322	0.222814	0.0389925
1772062115_C02	microglia	Micro2a	6042	1136	273	0.188017	0.0451837
1772062115_H11	microglia	Micro2b	7119	2265	490	0.318163	0.0688299
1772062116_D02	microglia	Micro2a	16409	2077	393	0.126577	0.0239503
1772062116_G09	microglia	Micro2b	8301	1276	262	0.153716	0.0315625
1772062118_A11	microglia	Micro2a	8824	1791	373	0.202969	0.0422711
1772062118_D09	microglia	Micro2b	6965	1669	334	0.239627	0.0479541
1772062118_E06	microglia	Micro1b	9684	2186	572	0.225733	0.0590665
1772062118_F03	microglia	Micro2b	15029	1893	394	0.125956	0.026216
1772062118_F04	microglia	Micro2a	12101	2075	418	0.171473	0.0345426
1772062118_F11	microglia	Micro2b	11310	2653	609	0.234571	0.0538462
1772062118_H01	microglia	Micro2a	18194	2149	461	0.118116	0.025338
1772062128_A07	microglia	Micro2a	4513	982	133	0.217594	0.0294704
1772062128_B03	microglia	Micro1a	3120	747	153	0.239423	0.0490385
1772062128_C02	microglia	Micro1a	7853	417	83	0.0531007	0.0105692
1772062128_D02	microglia	Micro2a	16832	3528	819	0.209601	0.0486573
1772062128_F05	microglia	Micro1b	3453	632	191	0.183029	0.0553142
1772062128_H04	microglia	Micro2b	2866	813	164	0.283671	0.0572226
1772063061_F10	microglia	Micro2a	7181	1176	225	0.163765	0.0313327
1772063062_D07	microglia	Micro2b	5464	1101	246	0.201501	0.045022
1772063063_A03	microglia	Micro2b	24094	4272	1137	0.177306	0.0471902
1772063063_H11	microglia	Micro2a	40960	2362	519	0.057666	0.0126709
1772063074_B03	microglia	Micro2a	13722	3372	719	0.245737	0.0523976
1772063074_F08	microglia	Micro2b	5251	1069	235	0.20358	0.0447534
1772063074_H12	microglia	Micro2b	10257	1216	282	0.118553	0.0274934
1772063077_D08	microglia	Micro2b	5538	1175	256	0.21217	0.0462261
1772063077_E03	microglia	Micro2b	9281	1543	361	0.166254	0.0388967
1772063077_F06	microglia	Micro2a	20613	1987	439	0.0963955	0.0212972
1772063078_G02	microglia	Micro2a	35322	2916	674	0.0825548	0.0190816
1772066076_A07	microglia	Micro2a	16530	1354	265	0.0819117	0.0160315
1772066080_F07	microglia	Micro2b	15802	1722	357	0.108974	0.0225921
1772066090_B06	microglia	Micro1b	19795	1535	376	0.0775448	0.0189947
1772066090_D03	microglia	Micro2a	29327	2344	435	0.0799263	0.0148327
1772066090_E08	microglia	Micro1b	15715	1019	275	0.0648425	0.0174992
1772066095_B12	microglia	Micro1b	8099	999	317	0.123349	0.0391406
1772066095_G07	microglia	Micro2a	26080	529	103	0.0202837	0.00394939
1772066096_G06	microglia	Micro2a	10032	1317	271	0.13128	0.0270136
1772066104_B07	microglia	Micro1b	9412	929	280	0.0987038	0.0297493
1772067057_B09	microglia	Micro2b	15609	478	92	0.0306234	0.00589404
1772067057_G11	microglia	Micro1a	23685	1271	443	0.0536627	0.0187038
1772067058_C04	microglia	Micro2b	21816	434	74	0.0198937	0.00339201
1772067064_B09	microglia	Micro2b	7792	130	22	0.0166838	0.00282341
1772067064_D12	microglia	Micro2a	5381	444	81	0.0825125	0.015053
1772067070_C02	microglia	Micro2b	10582	103	15	0.00973351	0.0014175
1772067070_C04	microglia	Micro1b	10155	96	19	0.00945347	0.001871
1772067074_D04	microglia	Micro2b	12413	448	90	0.0360912	0.00725046
1772067094_C07	microglia	Micro1b	3847	79	12	0.0205355	0.00311931
1772067096_G06	microglia	Micro1b	6805	565	168	0.0830272	0.0246877
1772071044_B03	microglia	Micro2a	14364	521	101	0.0362712	0.00703147
1772058148_A01	oligodendrocytes	Oligo6	10744	2398	704	0.223194	0.0655249
1772058148_A03	oligodendrocytes	Oligo6	12276	2719	707	0.221489	0.057592
1772058148_A04	oligodendrocytes	Oligo5	19722	4002	1171	0.202921	0.0593753
1772058148_A06	oligodendrocytes	Oligo5	15926	3214	850	0.201808	0.0533718
1772058148_A09	oligodendrocytes	Oligo2	15173	3394	1228	0.223687	0.0809332
1772058148_A10	oligodendrocytes	Oligo6	13648	3322	1045	0.243406	0.076568
1772058148_A11	oligodendrocytes	Oligo2	13704	2746	671	0.200379	0.0489638
1772058148_B01	oligodendrocytes	Oligo2	9862	1922	592	0.194889	0.0600284
1772058148_B06	oligodendrocytes	Oligo6	8997	1758	553	0.195398	0.0614649
1772058148_B08	oligodendrocytes	Oligo6	24909	1955	605	0.0784857	0.0242884
1772058148_C02	oligodendrocytes	Oligo6	16365	3318	773	0.20275	0.047235
1772058148_D07	oligodendrocytes	Oligo6	13875	1823	494	0.131387	0.0356036
1772058148_E07	oligodendrocytes	Oligo2	6783	698	165	0.102904	0.0243255
1772058148_F02	oligodendrocytes	Oligo6	15030	1736	459	0.115502	0.0305389
1772058148_F07	oligodendrocytes	Oligo2	17989	2412	752	0.134082	0.0418033
1772058148_G01	oligodendrocytes	Oligo2	9550	870	213	0.0910995	0.0223037
1772058148_G08	oligodendrocytes	Oligo6	12909	1855	433	0.143698	0.0335425
1772058148_G09	oligodendrocytes	Oligo2	12853	1476	435	0.114837	0.0338442
1772058148_G11	oligodendrocytes	Oligo6	10739	2458	598	0.228885	0.0556849
1772058148_G12	oligodendrocytes	Oligo6	13683	2322	654	0.1697	0.0477965
1772058171_A02	oligodendrocytes	Oligo3	10436	3658	1197	0.350517	0.114699
1772058171_A04	oligodendrocytes	Oligo3	9218	2172	602	0.235626	0.065307
1772058171_A09	oligodendrocytes	Oligo3	10650	3340	805	0.313615	0.0755869
1772058171_A11	oligodendrocytes	Oligo3	18676	3768	1010	0.201756	0.0540801
1772058171_B01	oligodendrocytes	Oligo3	22620	8049	2698	0.355836	0.119275
1772058171_B04	oligodendrocytes	Oligo3	11792	3888	1153	0.329715	0.0977782
1772058171_B05	oligodendrocytes	Oligo3	9440	2918	962	0.30911	0.101907
1772058171_B06	oligodendrocytes	Oligo3	11930	3894	1019	0.326404	0.0854149
1772058171_B07	oligodendrocytes	Oligo3	17768	6767	2126	0.380853	0.119653
1772058171_B08	oligodendrocytes	Oligo3	11192	3912	1153	0.349535	0.10302
1772058171_B09	oligodendrocytes	Oligo3	9091	3471	1160	0.381806	0.127599
1772058171_C01	oligodendrocytes	Oligo3	26603	9070	1737	0.340939	0.0652934
1772058171_C02	oligodendrocytes	Oligo1	16957	4922	1473	0.290264	0.0868668
1772058171_C03	oligodendrocytes	Oligo3	12199	4107	1151	0.336667	0.094352
1772058171_C04	oligodendrocytes	Oligo3	10047	3069	838	0.305464	0.083408
1772058171_C08	oligodendrocytes	Oligo3	12482	3464	1055	0.27752	0.0845217
1772058171_C09	oligodendrocytes	Oligo5	11804	3282	879	0.278041	0.0744663
1772058171_C10	oligodendrocytes	Oligo5	9437	3652	1142	0.386987	0.121013
1772058171_C12	oligodendrocytes	Oligo5	8873	3115	960	0.351065	0.108193
1772058171_D01	oligodendrocytes	Oligo3	8390	2991	859	0.356496	0.102384
1772058171_D02	oligodendrocytes	Oligo3	15362	5065	1521	0.32971	0.0990105
1772058171_D03	oligodendrocytes	Oligo3	19894	5325	1785	0.267669	0.0897255
1772058171_D04	oligodendrocytes	Oligo3	17554	5642	1739	0.321408	0.0990657
1772058171_D06	oligodendrocytes	Oligo5	16427	5013	1523	0.305168	0.0927132
1772058171_D08	oligodendrocytes	Oligo3	8548	2737	727	0.320192	0.0850491
1772058171_D10	oligodendrocytes	Oligo3	11226	3211	973	0.286032	0.0866738
1772058171_E02	oligodendrocytes	Oligo3	21094	6629	1954	0.31426	0.092633
1772058171_E05	oligodendrocytes	Oligo3	10263	3301	970	0.321641	0.0945143
1772058171_E06	oligodendrocytes	Oligo6	4366	1009	247	0.231104	0.0565735
1772058171_E07	oligodendrocytes	Oligo3	7764	2800	795	0.360639	0.102396
1772058171_E10	oligodendrocytes	Oligo3	16742	5572	1663	0.332816	0.099331
1772058171_F03	oligodendrocytes	Oligo3	11045	3721	1187	0.336895	0.107469
1772058171_F05	oligodendrocytes	Oligo3	7303	2299	629	0.314802	0.086129
1772058171_F06	oligodendrocytes	Oligo3	11719	3748	1190	0.319823	0.101545
1772058171_F08	oligodendrocytes	Oligo3	28567	5202	1275	0.182098	0.0446319
1772058171_F09	oligodendrocytes	Oligo3	19990	7318	2332	0.366083	0.116658
1772058171_G01	oligodendrocytes	Oligo3	17208	5870	1965	0.34112	0.114191
1772058171_G03	oligodendrocytes	Oligo3	11472	3798	1037	0.331067	0.090394
1772058171_G08	oligodendrocytes	Oligo3	9692	3451	956	0.356067	0.0986381
1772058171_G10	oligodendrocytes	Oligo3	10758	3837	1194	0.356665	0.110987
1772058171_G11	oligodendrocytes	Oligo3	12042	3933	1171	0.326607	0.097243
1772058171_H02	oligodendrocytes	Oligo3	24034	8829	2897	0.367355	0.120538
1772058171_H07	oligodendrocytes	Oligo3	33241	10701	3495	0.321922	0.105141
1772058177_A01	oligodendrocytes	Oligo3	14137	4506	1291	0.318738	0.0913206
1772058177_A02	oligodendrocytes	Oligo3	15090	5752	1769	0.38118	0.11723
1772058177_A03	oligodendrocytes	Oligo3	25903	7742	2587	0.298884	0.0998726
1772058177_A06	oligodendrocytes	Oligo3	26974	10466	3154	0.388003	0.116927
1772058177_B04	oligodendrocytes	Oligo3	13227	4122	1255	0.311635	0.0948817
1772058177_B05	oligodendrocytes	Oligo3	16134	5871	1761	0.36389	0.109148
1772058177_B06	oligodendrocytes	Oligo3	14506	5231	1554	0.360609	0.107128
1772058177_B09	oligodendrocytes	Oligo3	13561	4916	1535	0.36251	0.113192
1772058177_C01	oligodendrocytes	Oligo3	12163	4340	1297	0.35682	0.106635
1772058177_C02	oligodendrocytes	Oligo3	16800	5252	1535	0.312619	0.091369
1772058177_C06	oligodendrocytes	Oligo3	15243	4107	1250	0.269435	0.0820049
1772058177_C12	oligodendrocytes	Oligo3	16463	5425	1648	0.329527	0.100103
1772058177_D02	oligodendrocytes	Oligo3	19569	5677	1540	0.290102	0.0786959
1772058177_D03	oligodendrocytes	Oligo1	26306	4713	1088	0.179161	0.0413594
1772058177_D05	oligodendrocytes	Oligo3	14920	5151	1575	0.345241	0.105563
1772058177_D06	oligodendrocytes	Oligo2	14254	2387	434	0.167462	0.0304476
1772058177_D08	oligodendrocytes	Oligo2	7363	683	122	0.0927611	0.0165693
1772058177_D09	oligodendrocytes	Oligo3	26129	9197	2827	0.351984	0.108194
1772058177_D12	oligodendrocytes	Oligo3	11482	3498	952	0.304651	0.0829124
1772058177_E04	oligodendrocytes	Oligo3	13097	3113	811	0.237688	0.0619226
1772058177_E06	oligodendrocytes	Oligo3	23647	8431	2762	0.356536	0.116801
1772058177_E07	oligodendrocytes	Oligo3	13074	4533	1516	0.346719	0.115955
1772058177_E10	oligodendrocytes	Oligo3	15998	5291	1709	0.330729	0.106826
1772058177_E11	oligodendrocytes	Oligo3	12370	3922	1147	0.317057	0.0927243
1772058177_E12	oligodendrocytes	Oligo3	11444	3922	1196	0.342712	0.104509
1772058177_F03	oligodendrocytes	Oligo6	5746	1111	185	0.193352	0.0321963
1772058177_F06	oligodendrocytes	Oligo3	11754	3932	1076	0.334524	0.0915433
1772058177_F08	oligodendrocytes	Oligo3	26330	10084	3428	0.382985	0.130194
1772058177_G05	oligodendrocytes	Oligo3	16633	4697	1346	0.28239	0.0809235
1772060224_A01	oligodendrocytes	Oligo6	27234	2657	760	0.0975619	0.0279063
1772060224_A02	oligodendrocytes	Oligo6	11779	2417	544	0.205196	0.0461839
1772060224_A06	oligodendrocytes	Oligo6	18445	4746	1181	0.257306	0.0640282
1772060224_A07	oligodendrocytes	Oligo6	35081	7165	2178	0.204242	0.0620849
1772060224_A11	oligodendrocytes	Oligo6	13177	2880	722	0.218563	0.0547924
1772060224_B03	oligodendrocytes	Oligo6	19096	4783	1354	0.250471	0.0709049
1772060224_B04	oligodendrocytes	Oligo1	18127	3747	1060	0.206708	0.0584763
1772060224_B05	oligodendrocytes	Oligo6	21425	3644	953	0.170082	0.0444807
1772060224_B08	oligodendrocytes	Oligo6	5903	1695	402	0.287142	0.068101
1772060224_C04	oligodendrocytes	Oligo6	36703	9896	3164	0.269624	0.0862055
1772060224_C08	oligodendrocytes	Oligo6	16096	2688	653	0.166998	0.0405691
1772060224_C10	oligodendrocytes	Oligo6	14329	3116	918	0.217461	0.0640659
1772060224_D01	oligodendrocytes	Oligo6	11504	2586	705	0.224791	0.061283
1772060224_D03	oligodendrocytes	Oligo6	21051	5000	1312	0.237518	0.0623248
1772060224_D10	oligodendrocytes	Oligo5	21528	5059	1587	0.234996	0.0737179
1772060224_E09	oligodendrocytes	Oligo6	16715	3939	919	0.235657	0.0549806
1772060224_F03	oligodendrocytes	Oligo6	33121	5637	1643	0.170194	0.049606
1772060224_G06	oligodendrocytes	Oligo5	35273	8305	2265	0.235449	0.0642134
1772060224_G07	oligodendrocytes	Oligo1	33054	6823	1876	0.20642	0.0567556
1772060224_H04	oligodendrocytes	Oligo5	17865	4234	1305	0.237	0.0730479
1772060224_H05	oligodendrocytes	Oligo5	20273	4779	1223	0.235732	0.0603265
1772060224_H11	oligodendrocytes	Oligo6	35581	4475	1276	0.125769	0.0358618
1772060225_A05	oligodendrocytes	Oligo1	16324	4913	1500	0.300968	0.0918892
1772060225_A07	oligodendrocytes	Oligo6	4414	973	256	0.220435	0.0579973
1772060225_A11	oligodendrocytes	Oligo1	6352	1394	332	0.219458	0.052267
1772060225_A12	oligodendrocytes	Oligo6	7071	1739	446	0.245934	0.0630745
1772060225_B06	oligodendrocytes	Oligo6	7969	1825	483	0.229012	0.0606099
1772060225_B07	oligodendrocytes	Oligo4	13857	3900	1007	0.281446	0.0726709
1772060225_B12	oligodendrocytes	Oligo6	8113	2461	709	0.30334	0.0873906
1772060225_C02	oligodendrocytes	Oligo6	10947	2583	684	0.235955	0.0624829
1772060225_C04	oligodendrocytes	Oligo6	5579	1752	449	0.314035	0.0804804
1772060225_C05	oligodendrocytes	Oligo5	8067	2117	620	0.262427	0.0768563
1772060225_C07	oligodendrocytes	Oligo6	13577	2451	668	0.180526	0.0492009
1772060225_C11	oligodendrocytes	Oligo6	10861	3601	1054	0.331553	0.0970445
1772060225_D06	oligodendrocytes	Oligo6	13517	3612	1011	0.267219	0.0747947
1772060225_D07	oligodendrocytes	Oligo6	7104	1892	592	0.266329	0.0833333
1772060225_D08	oligodendrocytes	Oligo6	7402	1581	543	0.213591	0.0733586
1772060225_D09	oligodendrocytes	Oligo6	9326	1768	497	0.189578	0.0532919
1772060225_D10	oligodendrocytes	Oligo4	16556	4396	1369	0.265523	0.0826891
1772060225_D12	oligodendrocytes	Oligo6	18304	5472	1690	0.298951	0.0923295
1772060225_E02	oligodendrocytes	Oligo5	10121	2768	810	0.273491	0.0800316
1772060225_E07	oligodendrocytes	Oligo4	27700	5578	1747	0.201372	0.0630686
1772060225_E12	oligodendrocytes	Oligo6	8279	2037	646	0.246044	0.0780287
1772060225_F06	oligodendrocytes	Oligo4	17930	4380	1587	0.244283	0.0885109
1772060225_F09	oligodendrocytes	Oligo6	28920	6619	2045	0.228873	0.0707123
1772060225_F12	oligodendrocytes	Oligo6	12428	3245	935	0.261104	0.0752333
1772060225_G01	oligodendrocytes	Oligo5	12087	3259	867	0.269629	0.07173
1772060225_G04	oligodendrocytes	Oligo6	7162	2035	556	0.284139	0.0776319
1772060225_G06	oligodendrocytes	Oligo6	25227	2845	907	0.112776	0.0359535
1772060225_G07	oligodendrocytes	Oligo6	18132	4523	1444	0.249448	0.0796382
1772060225_H10	oligodendrocytes	Oligo6	10402	1837	528	0.176601	0.0507595
1772060225_H11	oligodendrocytes	Oligo4	10952	2847	712	0.259953	0.065011
1772060225_H12	oligodendrocytes	Oligo6	26320	7633	2356	0.290008	0.0895137
1772060226_A01	oligodendrocytes	Oligo4	23767	7302	2083	0.307233	0.0876425
1772060226_A06	oligodendrocytes	Oligo6	12431	3667	909	0.294988	0.0731236
1772060226_A07	oligodendrocytes	Oligo6	18205	5387	1496	0.295908	0.0821752
1772060226_A08	oligodendrocytes	Oligo6	16003	4866	1368	0.304068	0.085484
1772060226_A10	oligodendrocytes	Oligo6	10294	2251	516	0.218671	0.0501263
1772060226_A11	oligodendrocytes	Oligo4	17317	4406	1311	0.254432	0.075706
1772060226_A12	oligodendrocytes	Oligo6	10255	2153	608	0.209946	0.0592882
1772060226_B02	oligodendrocytes	Oligo5	13565	2052	524	0.151272	0.0386288
1772060226_B03	oligodendrocytes	Oligo6	10152	2775	711	0.273345	0.0700355
1772060226_B04	oligodendrocytes	Oligo6	22893	8087	1277	0.353252	0.0557812
1772060226_B07	oligodendrocytes	Oligo6	10359	2911	862	0.281012	0.0832127
1772060226_B10	oligodendrocytes	Oligo6	12642	3142	893	0.248537	0.0706376
1772060226_B11	oligodendrocytes	Oligo6	9347	2593	663	0.277415	0.0709318
1772060226_B12	oligodendrocytes	Oligo6	7393	2119	607	0.286622	0.0821047
1772060226_C03	oligodendrocytes	Oligo6	12650	2586	706	0.204427	0.0558103
1772060226_C04	oligodendrocytes	Oligo6	10007	2444	619	0.244229	0.0618567
1772060226_C07	oligodendrocytes	Oligo6	11773	3261	812	0.27699	0.0689714
1772060226_D01	oligodendrocytes	Oligo6	17005	5538	1769	0.325669	0.104028
1772060226_D03	oligodendrocytes	Oligo6	25112	4659	1291	0.185529	0.0514097
1772060226_D04	oligodendrocytes	Oligo6	17562	5263	1510	0.299681	0.0859811
1772060226_D06	oligodendrocytes	Oligo2	13049	2784	732	0.21335	0.0560963
1772060226_D11	oligodendrocytes	Oligo6	10787	2454	563	0.227496	0.0521925
1772060226_D12	oligodendrocytes	Oligo3	20789	5963	1742	0.286834	0.0837943
1772060226_E05	oligodendrocytes	Oligo6	7852	2099	524	0.26732	0.0667346
1772060226_E10	oligodendrocytes	Oligo4	17519	4319	1169	0.246532	0.0667276
1772060226_E11	oligodendrocytes	Oligo6	10155	2371	583	0.233481	0.0574101
1772060226_E12	oligodendrocytes	Oligo6	9800	2687	638	0.274184	0.065102
1772060226_F04	oligodendrocytes	Oligo6	28276	9690	1884	0.342693	0.0666289
1772060226_F05	oligodendrocytes	Oligo1	14975	3847	1021	0.256895	0.0681803
1772060226_F06	oligodendrocytes	Oligo3	29108	9267	2178	0.318366	0.0748248
1772060226_F08	oligodendrocytes	Oligo6	83066	32582	6505	0.392242	0.0783112
1772060226_F10	oligodendrocytes	Oligo4	11999	3203	929	0.266939	0.0774231
1772060226_G04	oligodendrocytes	Oligo6	43722	15500	3380	0.354513	0.0773066
1772060226_G05	oligodendrocytes	Oligo6	11052	2251	667	0.203674	0.0603511
1772060226_G06	oligodendrocytes	Oligo6	23621	5345	1534	0.226282	0.0649422
1772060226_G10	oligodendrocytes	Oligo6	9764	2941	696	0.301209	0.0712823
1772060226_G11	oligodendrocytes	Oligo6	14628	6540	1147	0.447088	0.0784113
1772060226_G12	oligodendrocytes	Oligo4	15109	3629	1027	0.240188	0.0679727
1772060226_H01	oligodendrocytes	Oligo4	17362	2736	833	0.157586	0.0479783
1772060226_H04	oligodendrocytes	Oligo6	11017	2597	686	0.235727	0.0622674
1772060226_H10	oligodendrocytes	Oligo4	16827	2418	691	0.143698	0.041065
1772060226_H11	oligodendrocytes	Oligo6	12266	2498	727	0.203652	0.0592695
1772060240_A10	oligodendrocytes	Oligo1	11891	2543	735	0.213859	0.0618115
1772060240_A12	oligodendrocytes	Oligo6	14380	3332	971	0.231711	0.0675243
1772060240_B12	oligodendrocytes	Oligo6	24182	5537	1519	0.228972	0.0628153
1772060240_C04	oligodendrocytes	Oligo6	36555	8855	2635	0.242238	0.0720832
1772060240_C09	oligodendrocytes	Oligo4	34853	5648	1684	0.162052	0.0483172
1772060240_F02	oligodendrocytes	Oligo6	14659	2500	722	0.170544	0.049253
1772060240_F04	oligodendrocytes	Oligo5	22346	3458	976	0.154748	0.0436767
1772060240_F06	oligodendrocytes	Oligo6	20060	3460	1039	0.172483	0.0517946
1772060240_F10	oligodendrocytes	Oligo6	11924	2365	635	0.198339	0.0532539
1772060240_F11	oligodendrocytes	Oligo2	14114	1939	553	0.137381	0.039181
1772060240_G10	oligodendrocytes	Oligo6	19375	3545	954	0.182968	0.0492387
1772060240_G11	oligodendrocytes	Oligo5	19827	5139	1492	0.259192	0.0752509
1772060240_H04	oligodendrocytes	Oligo6	20143	4076	1189	0.202353	0.059028
1772062109_A03	oligodendrocytes	Oligo4	19349	5638	2186	0.291385	0.112977
1772062109_A05	oligodendrocytes	Oligo1	25627	5394	1713	0.210481	0.0668436
1772062109_A07	oligodendrocytes	Oligo5	24907	5561	1561	0.223271	0.0626731
1772062109_A09	oligodendrocytes	Oligo6	14101	3282	925	0.232749	0.0655982
1772062109_A12	oligodendrocytes	Oligo5	24888	6060	2197	0.243491	0.0882755
1772062109_B01	oligodendrocytes	Oligo6	23526	6540	2132	0.27799	0.0906231
1772062109_B05	oligodendrocytes	Oligo6	14019	3948	1463	0.281618	0.104358
1772062109_B08	oligodendrocytes	Oligo2	4554	1362	374	0.299078	0.0821256
1772062109_B11	oligodendrocytes	Oligo4	10048	3481	1164	0.346437	0.115844
1772062109_C03	oligodendrocytes	Oligo5	16661	4660	1815	0.279695	0.108937
1772062109_C06	oligodendrocytes	Oligo4	24325	7083	2700	0.291182	0.110997
1772062109_C07	oligodendrocytes	Oligo6	22100	6381	2254	0.288733	0.101991
1772062109_C11	oligodendrocytes	Oligo6	29135	8925	3037	0.306333	0.104239
1772062109_C12	oligodendrocytes	Oligo6	21169	4758	1662	0.224763	0.078511
1772062109_D04	oligodendrocytes	Oligo5	42253	12233	4030	0.289518	0.0953778
1772062109_D10	oligodendrocytes	Oligo6	12698	3263	821	0.25697	0.0646559
1772062109_E07	oligodendrocytes	Oligo4	36491	9413	3111	0.257954	0.0852539
1772062109_E08	oligodendrocytes	Oligo4	26172	8335	3200	0.31847	0.122268
1772062109_F01	oligodendrocytes	Oligo6	33026	10208	3681	0.30909	0.111458
1772062109_F04	oligodendrocytes	Oligo5	19468	4857	1482	0.249486	0.0761249
1772062109_F06	oligodendrocytes	Oligo3	22779	6040	1930	0.265157	0.0847272
1772062109_F08	oligodendrocytes	Oligo6	10506	3426	1065	0.326099	0.101371
1772062109_F12	oligodendrocytes	Oligo6	22795	6325	2263	0.277473	0.0992762
1772062109_G03	oligodendrocytes	Oligo4	35497	9359	2809	0.263656	0.0791334
1772062109_G05	oligodendrocytes	Oligo6	18101	5172	1584	0.28573	0.087509
1772062109_H02	oligodendrocytes	Oligo4	19211	5888	2120	0.306491	0.110353
1772062109_H04	oligodendrocytes	Oligo6	18023	4183	1450	0.232092	0.0804528
1772062109_H10	oligodendrocytes	Oligo4	16941	5868	1718	0.346379	0.101411
1772062111_A07	oligodendrocytes	Oligo3	13530	4161	1035	0.307539	0.0764967
1772062111_A10	oligodendrocytes	Oligo6	8264	2680	751	0.324298	0.0908761
1772062111_A12	oligodendrocytes	Oligo6	7553	2470	577	0.327022	0.0763935
1772062111_B02	oligodendrocytes	Oligo6	12134	3060	952	0.252184	0.0784572
1772062111_B04	oligodendrocytes	Oligo6	12850	2210	614	0.171984	0.0477821
1772062111_B05	oligodendrocytes	Oligo6	13998	5414	1905	0.38677	0.136091
1772062111_B07	oligodendrocytes	Oligo4	13929	4659	1640	0.334482	0.11774
1772062111_B10	oligodendrocytes	Oligo4	13604	4217	1156	0.309982	0.084975
1772062111_B11	oligodendrocytes	Oligo6	8942	2405	648	0.268955	0.072467
1772062111_C01	oligodendrocytes	Oligo4	16993	6850	2669	0.403107	0.157065
1772062111_C02	oligodendrocytes	Oligo6	11276	2737	1053	0.242728	0.0933842
1772062111_C03	oligodendrocytes	Oligo6	20873	5722	1812	0.274134	0.0868107
1772062111_C04	oligodendrocytes	Oligo4	13447	4252	1033	0.316204	0.0768201
1772062111_C05	oligodendrocytes	Oligo4	12245	4403	1427	0.359575	0.116537
1772062111_C06	oligodendrocytes	Oligo4	12477	3982	1012	0.319147	0.0811092
1772062111_C08	oligodendrocytes	Oligo4	19397	7226	2400	0.372532	0.12373
1772062111_C09	oligodendrocytes	Oligo6	13406	4482	1213	0.334328	0.0904819
1772062111_D05	oligodendrocytes	Oligo6	11963	4637	1449	0.387612	0.121123
1772062111_D09	oligodendrocytes	Oligo4	11921	3044	888	0.255348	0.0744904
1772062111_D11	oligodendrocytes	Oligo5	17217	5536	1678	0.321543	0.0974618
1772062111_E03	oligodendrocytes	Oligo6	12447	4035	1368	0.324174	0.109906
1772062111_E04	oligodendrocytes	Oligo5	10187	2969	783	0.29145	0.0768627
1772062111_E05	oligodendrocytes	Oligo6	8995	2994	1029	0.332852	0.114397
1772062111_E06	oligodendrocytes	Oligo4	15923	5427	1341	0.340828	0.0842178
1772062111_E08	oligodendrocytes	Oligo4	16562	2893	1083	0.174677	0.0653907
1772062111_E11	oligodendrocytes	Oligo5	15206	4994	1574	0.328423	0.103512
1772062111_E12	oligodendrocytes	Oligo3	11450	3629	1004	0.316943	0.0876856
1772062111_F05	oligodendrocytes	Oligo4	10369	3357	916	0.323753	0.0883402
1772062111_F06	oligodendrocytes	Oligo4	16867	5669	2073	0.3361	0.122903
1772062111_F07	oligodendrocytes	Oligo1	25409	7517	2460	0.29584	0.0968161
1772062111_F10	oligodendrocytes	Oligo4	16228	5851	2110	0.36055	0.130022
1772062111_F11	oligodendrocytes	Oligo4	14970	5912	2002	0.394923	0.133734
1772062111_G01	oligodendrocytes	Oligo6	13133	4954	1377	0.377218	0.10485
1772062111_G02	oligodendrocytes	Oligo6	18372	6870	2389	0.373939	0.130035
1772062111_G04	oligodendrocytes	Oligo6	18351	3299	1069	0.179772	0.058253
1772062111_G11	oligodendrocytes	Oligo5	10999	3584	927	0.325848	0.0842804
1772062111_H02	oligodendrocytes	Oligo1	18492	4888	1767	0.264331	0.0955548
1772062111_H04	oligodendrocytes	Oligo6	11660	3859	1099	0.330961	0.0942539
1772062111_H05	oligodendrocytes	Oligo1	14398	3919	1267	0.272191	0.0879983
1772062111_H07	oligodendrocytes	Oligo6	6101	1443	446	0.236519	0.0731028
1772062113_A01	oligodendrocytes	Oligo5	23737	6593	2125	0.277752	0.0895227
1772062113_A02	oligodendrocytes	Oligo5	34077	6410	2247	0.188103	0.0659389
1772062113_A05	oligodendrocytes	Oligo6	29991	9218	3177	0.307359	0.105932
1772062113_A08	oligodendrocytes	Oligo5	7112	2686	934	0.377672	0.131327
1772062113_A12	oligodendrocytes	Oligo5	56476	5104	1806	0.0903747	0.0319782
1772062113_B01	oligodendrocytes	Oligo6	30222	8502	2517	0.281318	0.0832837
1772062113_B03	oligodendrocytes	Oligo6	52196	4023	1393	0.0770749	0.0266879
1772062113_B04	oligodendrocytes	Oligo6	42732	9586	3313	0.224328	0.0775297
1772062113_B06	oligodendrocytes	Oligo6	35184	12040	4493	0.342201	0.1277
1772062113_B09	oligodendrocytes	Oligo4	35005	11726	4594	0.334981	0.131238
1772062113_B11	oligodendrocytes	Oligo6	10592	3936	1449	0.371601	0.136801
1772062113_C02	oligodendrocytes	Oligo4	24657	4209	1367	0.170702	0.0554406
1772062113_C03	oligodendrocytes	Oligo6	38350	9658	2831	0.251838	0.0738201
1772062113_C06	oligodendrocytes	Oligo3	17976	5755	2316	0.320149	0.128838
1772062113_C09	oligodendrocytes	Oligo6	4679	1891	533	0.404146	0.113913
1772062113_C11	oligodendrocytes	Oligo6	21884	6330	2051	0.289252	0.0937214
1772062113_D01	oligodendrocytes	Oligo4	44097	10761	4066	0.24403	0.0922058
1772062113_D04	oligodendrocytes	Oligo3	22922	7525	2898	0.328287	0.126429
1772062113_D08	oligodendrocytes	Oligo4	26618	8684	3256	0.326245	0.122323
1772062113_D09	oligodendrocytes	Oligo6	23391	5562	1968	0.237784	0.0841349
1772062113_D10	oligodendrocytes	Oligo4	22895	6436	1856	0.281109	0.0810657
1772062113_D12	oligodendrocytes	Oligo6	34726	4314	1507	0.12423	0.0433969
1772062113_E02	oligodendrocytes	Oligo6	39286	6863	2691	0.174693	0.0684977
1772062113_E07	oligodendrocytes	Oligo4	24728	6361	2170	0.257239	0.0877548
1772062113_E10	oligodendrocytes	Oligo6	5344	1529	457	0.286115	0.0855165
1772062113_F02	oligodendrocytes	Oligo6	53380	11128	3706	0.208468	0.0694268
1772062113_F03	oligodendrocytes	Oligo5	45381	9940	3504	0.219034	0.0772129
1772062113_F07	oligodendrocytes	Oligo6	38285	6681	2403	0.174507	0.0627661
1772062113_F12	oligodendrocytes	Oligo3	18246	5230	1503	0.286638	0.0823742
1772062113_G01	oligodendrocytes	Oligo6	35204	9484	3502	0.269401	0.0994773
1772062113_G05	oligodendrocytes	Oligo3	20919	6566	2515	0.313877	0.120226
1772062113_G06	oligodendrocytes	Oligo3	38181	6214	2330	0.162751	0.0610251
1772062113_G09	oligodendrocytes	Oligo6	36814	4327	1495	0.117537	0.0406096
1772062113_G11	oligodendrocytes	Oligo6	34288	11170	3083	0.32577	0.0899148
1772062113_G12	oligodendrocytes	Oligo4	31206	10322	3998	0.33077	0.128116
1772062113_H02	oligodendrocytes	Oligo4	55471	10300	3338	0.185683	0.0601756
1772062113_H11	oligodendrocytes	Oligo3	61777	8755	2854	0.141719	0.0461984
1772062114_A01	oligodendrocytes	Oligo4	18639	5431	1934	0.291378	0.103761
1772062114_A03	oligodendrocytes	Oligo5	26609	7005	2588	0.263257	0.0972603
1772062114_A06	oligodendrocytes	Oligo6	21241	3242	1061	0.152629	0.0499506
1772062114_A08	oligodendrocytes	Oligo6	7970	2837	734	0.35596	0.0920954
1772062114_A12	oligodendrocytes	Oligo1	28070	7804	2614	0.278019	0.0931243
1772062114_B01	oligodendrocytes	Oligo4	26786	6301	1646	0.235235	0.06145
1772062114_B03	oligodendrocytes	Oligo5	31709	2866	1095	0.0903844	0.0345328
1772062114_B09	oligodendrocytes	Oligo6	15441	4365	1383	0.282689	0.0895667
1772062114_B10	oligodendrocytes	Oligo4	19797	6246	2371	0.315502	0.119766
1772062114_B12	oligodendrocytes	Oligo6	16370	2333	775	0.142517	0.0473427
1772062114_C06	oligodendrocytes	Oligo6	12807	2108	704	0.164597	0.0549699
1772062114_C07	oligodendrocytes	Oligo5	17763	3522	1134	0.198277	0.0638406
1772062114_D06	oligodendrocytes	Oligo6	17499	3881	1291	0.221784	0.0737756
1772062114_D10	oligodendrocytes	Oligo4	18864	4580	1654	0.242791	0.0876802
1772062114_E05	oligodendrocytes	Oligo5	23280	4205	1462	0.180627	0.0628007
1772062114_E06	oligodendrocytes	Oligo5	15162	4035	1449	0.266126	0.0955679
1772062114_E11	oligodendrocytes	Oligo5	18348	4955	1400	0.270057	0.0763026
1772062114_F03	oligodendrocytes	Oligo6	40290	8892	2887	0.2207	0.0716555
1772062114_F05	oligodendrocytes	Oligo6	11667	3795	1314	0.325276	0.112625
1772062114_F08	oligodendrocytes	Oligo6	7643	2409	717	0.31519	0.0938113
1772062114_G10	oligodendrocytes	Oligo1	41508	8800	2846	0.212007	0.0685651
1772062114_H04	oligodendrocytes	Oligo6	17193	3660	1168	0.212877	0.0679346
1772062114_H05	oligodendrocytes	Oligo6	18933	6104	1723	0.3224	0.0910051
1772062114_H10	oligodendrocytes	Oligo6	10025	3579	1276	0.357007	0.127282
1772062114_H12	oligodendrocytes	Oligo6	27483	4208	1438	0.153113	0.0523233
1772062115_A02	oligodendrocytes	Oligo6	30609	9030	2849	0.295011	0.0930772
1772062115_A04	oligodendrocytes	Oligo6	18762	5084	1420	0.270973	0.0756849
1772062115_A06	oligodendrocytes	Oligo6	11041	2675	708	0.242279	0.0641246
1772062115_A09	oligodendrocytes	Oligo1	21940	6260	1792	0.285324	0.0816773
1772062115_A10	oligodendrocytes	Oligo2	12202	2705	682	0.221685	0.0558925
1772062115_B03	oligodendrocytes	Oligo5	7182	1975	535	0.274993	0.0744918
1772062115_B06	oligodendrocytes	Oligo6	14549	4654	1571	0.319885	0.10798
1772062115_B08	oligodendrocytes	Oligo6	16212	5231	1749	0.322662	0.107883
1772062115_B10	oligodendrocytes	Oligo6	13387	4278	1554	0.319564	0.116083
1772062115_B11	oligodendrocytes	Oligo4	29938	8640	2783	0.288596	0.0929588
1772062115_C01	oligodendrocytes	Oligo1	18114	4918	1360	0.271503	0.07508
1772062115_C03	oligodendrocytes	Oligo4	25579	7062	2011	0.276086	0.0786192
1772062115_C04	oligodendrocytes	Oligo6	29710	8008	2454	0.269539	0.0825985
1772062115_C06	oligodendrocytes	Oligo6	11120	3043	866	0.273651	0.0778777
1772062115_C07	oligodendrocytes	Oligo4	28647	9452	3301	0.329947	0.11523
1772062115_C10	oligodendrocytes	Oligo6	8051	2358	613	0.292883	0.0761396
1772062115_D03	oligodendrocytes	Oligo6	8253	2303	821	0.27905	0.099479
1772062115_D04	oligodendrocytes	Oligo6	13108	3276	934	0.249924	0.0712542
1772062115_D05	oligodendrocytes	Oligo5	9590	2972	1076	0.309906	0.1122
1772062115_D07	oligodendrocytes	Oligo1	25882	7015	2521	0.271038	0.0974036
1772062115_E01	oligodendrocytes	Oligo5	11777	3399	883	0.288613	0.0749766
1772062115_E03	oligodendrocytes	Oligo4	16023	5875	2304	0.36666	0.143793
1772062115_E04	oligodendrocytes	Oligo6	18149	6308	2157	0.347567	0.11885
1772062115_E07	oligodendrocytes	Oligo6	10323	2554	697	0.247409	0.0675191
1772062115_E11	oligodendrocytes	Oligo6	17155	5064	1543	0.295191	0.0899446
1772062115_F05	oligodendrocytes	Oligo6	21603	5154	1460	0.238578	0.0675832
1772062115_F08	oligodendrocytes	Oligo1	13981	3435	1118	0.245691	0.0799657
1772062115_G04	oligodendrocytes	Oligo6	9465	2707	683	0.286001	0.0721606
1772062115_G07	oligodendrocytes	Oligo4	23643	6070	1650	0.256736	0.0697881
1772062115_G09	oligodendrocytes	Oligo1	10739	1931	478	0.179812	0.0445107
1772062115_G11	oligodendrocytes	Oligo5	22187	5996	1928	0.270248	0.0868977
1772062115_G12	oligodendrocytes	Oligo3	14584	4027	1180	0.276125	0.0809106
1772062115_H05	oligodendrocytes	Oligo4	11501	3919	1352	0.340753	0.117555
1772062115_H08	oligodendrocytes	Oligo4	23997	6648	1852	0.277035	0.0771763
1772062116_A02	oligodendrocytes	Oligo6	14157	3816	1260	0.269549	0.0890019
1772062116_A09	oligodendrocytes	Oligo5	18240	4546	1339	0.249232	0.0734101
1772062116_A11	oligodendrocytes	Oligo5	7323	1936	545	0.264373	0.0744231
1772062116_A12	oligodendrocytes	Oligo4	26608	6261	1767	0.235305	0.0664086
1772062116_B05	oligodendrocytes	Oligo1	25185	6158	1751	0.244511	0.0695255
1772062116_B06	oligodendrocytes	Oligo6	18159	5252	1526	0.289223	0.0840355
1772062116_B12	oligodendrocytes	Oligo6	35337	2942	867	0.0832555	0.0245352
1772062116_C06	oligodendrocytes	Oligo6	15553	4278	1047	0.275059	0.0673182
1772062116_C11	oligodendrocytes	Oligo6	23199	6598	2198	0.284409	0.0947455
1772062116_D04	oligodendrocytes	Oligo5	20287	4172	1659	0.205649	0.0817765
1772062116_E01	oligodendrocytes	Oligo6	14265	2796	682	0.196004	0.0478093
1772062116_E02	oligodendrocytes	Oligo5	15017	3953	1315	0.263235	0.0875674
1772062116_E04	oligodendrocytes	Oligo6	24587	3178	994	0.129255	0.0404279
1772062116_E07	oligodendrocytes	Oligo5	26830	6448	2116	0.240328	0.0788669
1772062116_E08	oligodendrocytes	Oligo5	21165	4234	1477	0.200047	0.069785
1772062116_F01	oligodendrocytes	Oligo4	44550	11224	3078	0.251942	0.0690909
1772062116_F04	oligodendrocytes	Oligo5	23345	6971	2225	0.298608	0.0953095
1772062116_F05	oligodendrocytes	Oligo6	17401	5230	1843	0.300557	0.105913
1772062116_F08	oligodendrocytes	Oligo6	5463	1362	408	0.249314	0.0746842
1772062116_F10	oligodendrocytes	Oligo6	14913	3162	1063	0.21203	0.0712801
1772062116_G03	oligodendrocytes	Oligo6	15351	3177	1049	0.206957	0.0683343
1772062116_G06	oligodendrocytes	Oligo6	24063	5723	1894	0.237834	0.0787101
1772062116_H02	oligodendrocytes	Oligo2	28117	6570	1910	0.233666	0.0679304
1772062116_H05	oligodendrocytes	Oligo6	12247	3603	1282	0.294194	0.104679
1772062116_H06	oligodendrocytes	Oligo4	49681	9645	3471	0.194139	0.0698657
1772062118_A03	oligodendrocytes	Oligo5	9589	2093	731	0.218271	0.0762332
1772062118_A05	oligodendrocytes	Oligo6	8936	2640	931	0.295434	0.104185
1772062118_B03	oligodendrocytes	Oligo5	13329	2841	825	0.213144	0.0618951
1772062118_B05	oligodendrocytes	Oligo6	8547	2305	765	0.269685	0.0895051
1772062118_B06	oligodendrocytes	Oligo2	12674	3837	1304	0.302746	0.102888
1772062118_C01	oligodendrocytes	Oligo5	12449	3439	1272	0.276247	0.102177
1772062118_C04	oligodendrocytes	Oligo6	18448	3924	1380	0.212706	0.0748049
1772062118_C07	oligodendrocytes	Oligo2	12409	1189	405	0.0958176	0.0326376
1772062118_C10	oligodendrocytes	Oligo6	14517	4133	1449	0.284701	0.099814
1772062118_D02	oligodendrocytes	Oligo6	16527	4184	1431	0.253161	0.0865856
1772062118_D03	oligodendrocytes	Oligo6	14948	4284	1438	0.286594	0.0962002
1772062118_D05	oligodendrocytes	Oligo6	14733	3853	1378	0.261522	0.0935315
1772062118_D10	oligodendrocytes	Oligo6	11086	1522	313	0.13729	0.0282338
1772062118_E01	oligodendrocytes	Oligo4	23502	5880	1716	0.250191	0.0730151
1772062118_E02	oligodendrocytes	Oligo6	20644	5109	1488	0.247481	0.0720791
1772062118_E08	oligodendrocytes	Oligo4	25341	7373	2573	0.290951	0.101535
1772062118_F01	oligodendrocytes	Oligo3	17045	4643	1627	0.272397	0.0954532
1772062118_F02	oligodendrocytes	Oligo6	25741	5050	1628	0.196185	0.0632454
1772062118_F08	oligodendrocytes	Oligo6	12689	3493	1272	0.275278	0.100244
1772062118_F10	oligodendrocytes	Oligo6	9559	2105	601	0.220211	0.0628727
1772062118_G02	oligodendrocytes	Oligo6	17398	3982	1354	0.228877	0.077825
1772062118_G05	oligodendrocytes	Oligo4	20399	4994	1772	0.244816	0.086867
1772062118_G06	oligodendrocytes	Oligo6	10277	1792	498	0.17437	0.0484577
1772062118_G11	oligodendrocytes	Oligo2	16380	3310	904	0.202076	0.0551893
1772062118_H03	oligodendrocytes	Oligo2	17838	4667	1375	0.261632	0.0770826
1772062118_H04	oligodendrocytes	Oligo6	18036	4636	1494	0.257041	0.0828343
1772062118_H05	oligodendrocytes	Oligo4	12340	3078	1150	0.249433	0.0931929
1772062118_H10	oligodendrocytes	Oligo5	15900	3597	1009	0.226226	0.0634591
1772062118_H12	oligodendrocytes	Oligo4	19106	4562	1509	0.238773	0.0789804
1772062128_A01	oligodendrocytes	Oligo5	6614	2208	843	0.333837	0.127457
1772062128_B02	oligodendrocytes	Oligo4	13640	4423	1400	0.324267	0.102639
1772062128_B04	oligodendrocytes	Oligo6	7037	2149	691	0.305386	0.0981953
1772062128_B11	oligodendrocytes	Oligo4	12871	3822	1141	0.296947	0.0886489
1772062128_C01	oligodendrocytes	Oligo6	8746	2743	693	0.313629	0.0792362
1772062128_C05	oligodendrocytes	Oligo3	6566	1955	588	0.297746	0.0895522
1772062128_C10	oligodendrocytes	Oligo6	9026	3168	1213	0.350986	0.13439
1772062128_D03	oligodendrocytes	Oligo6	11390	3675	1305	0.322651	0.114574
1772062128_D09	oligodendrocytes	Oligo3	11536	3332	1254	0.288835	0.108703
1772062128_E09	oligodendrocytes	Oligo2	7854	338	46	0.0430354	0.00585689
1772062128_E11	oligodendrocytes	Oligo6	5364	1769	689	0.329791	0.128449
1772062128_E12	oligodendrocytes	Oligo6	8342	2425	581	0.290698	0.0696476
1772062128_F04	oligodendrocytes	Oligo6	12134	4106	1486	0.338388	0.122466
1772062128_F06	oligodendrocytes	Oligo4	8380	2468	877	0.294511	0.104654
1772062128_F08	oligodendrocytes	Oligo3	10746	2566	734	0.238787	0.0683045
1772062128_F09	oligodendrocytes	Oligo6	5052	338	88	0.0669042	0.0174188
1772062128_G02	oligodendrocytes	Oligo2	5795	240	47	0.041415	0.00811044
1772062128_G11	oligodendrocytes	Oligo6	8781	2368	711	0.269673	0.0809703
1772062128_H02	oligodendrocytes	Oligo6	9697	2579	769	0.265959	0.0793029
1772062128_H05	oligodendrocytes	Oligo5	13325	4381	1229	0.32878	0.0922326
1772062128_H08	oligodendrocytes	Oligo2	3886	457	116	0.117602	0.0298507
1772062128_H11	oligodendrocytes	Oligo6	9206	3699	1355	0.401803	0.147187
1772063061_A07	oligodendrocytes	Oligo6	22679	3305	953	0.14573	0.0420213
1772063061_A09	oligodendrocytes	Oligo4	19339	5454	1707	0.282021	0.0882672
1772063061_A11	oligodendrocytes	Oligo4	42884	7385	2097	0.172209	0.0488994
1772063061_B04	oligodendrocytes	Oligo6	41508	2931	631	0.0706129	0.0152019
1772063061_B11	oligodendrocytes	Oligo6	10779	2716	664	0.251971	0.0616013
1772063061_B12	oligodendrocytes	Oligo6	13327	3837	1093	0.287912	0.082014
1772063061_C03	oligodendrocytes	Oligo6	18452	4377	1244	0.23721	0.0674182
1772063061_C05	oligodendrocytes	Oligo6	8780	2133	546	0.242938	0.0621868
1772063061_D01	oligodendrocytes	Oligo5	12067	2135	601	0.176929	0.0498053
1772063061_D02	oligodendrocytes	Oligo4	14390	3579	1298	0.248714	0.0902015
1772063061_D05	oligodendrocytes	Oligo6	9539	1804	564	0.189118	0.0591257
1772063061_D10	oligodendrocytes	Oligo5	9322	2399	638	0.257348	0.0684402
1772063061_D12	oligodendrocytes	Oligo5	51369	3586	852	0.0698086	0.0165859
1772063061_E07	oligodendrocytes	Oligo6	6567	516	109	0.0785747	0.0165981
1772063061_E08	oligodendrocytes	Oligo6	14366	3242	853	0.225672	0.0593763
1772063061_E12	oligodendrocytes	Oligo6	26213	5833	1728	0.222523	0.0659215
1772063061_F04	oligodendrocytes	Oligo6	12661	2761	797	0.218071	0.0629492
1772063061_F05	oligodendrocytes	Oligo5	10220	2786	740	0.272603	0.072407
1772063061_F11	oligodendrocytes	Oligo6	29196	2682	706	0.0918619	0.0241814
1772063061_F12	oligodendrocytes	Oligo6	11187	2472	706	0.220971	0.063109
1772063061_G05	oligodendrocytes	Oligo1	21190	5044	1360	0.238037	0.0641812
1772063061_G08	oligodendrocytes	Oligo5	12914	2988	792	0.231377	0.0613288
1772063061_G11	oligodendrocytes	Oligo5	6799	1653	443	0.243124	0.0651566
1772063061_H10	oligodendrocytes	Oligo6	10824	2968	792	0.274205	0.0731707
1772063061_H11	oligodendrocytes	Oligo6	11484	1757	433	0.152995	0.0377046
1772063062_A06	oligodendrocytes	Oligo6	26359	7420	2333	0.281498	0.0885087
1772063062_A08	oligodendrocytes	Oligo5	6252	2209	732	0.353327	0.117083
1772063062_B03	oligodendrocytes	Oligo6	33621	6092	1875	0.181196	0.0557687
1772063062_B04	oligodendrocytes	Oligo5	17166	3717	1192	0.216533	0.0694396
1772063062_C01	oligodendrocytes	Oligo5	17695	3201	943	0.180899	0.0532919
1772063062_C07	oligodendrocytes	Oligo5	25290	6699	2095	0.264887	0.0828391
1772063062_C10	oligodendrocytes	Oligo6	14604	4411	1418	0.302041	0.0970967
1772063062_D01	oligodendrocytes	Oligo6	14352	3406	951	0.237319	0.0662625
1772063062_D05	oligodendrocytes	Oligo5	24226	4638	1338	0.191447	0.0552299
1772063062_D08	oligodendrocytes	Oligo4	16970	3383	1204	0.199352	0.0709487
1772063062_D10	oligodendrocytes	Oligo6	14185	1752	452	0.123511	0.0318646
1772063062_E01	oligodendrocytes	Oligo6	13010	3520	1062	0.270561	0.0816295
1772063062_E06	oligodendrocytes	Oligo3	17309	3651	900	0.210931	0.0519961
1772063062_E07	oligodendrocytes	Oligo1	16798	3631	892	0.216157	0.0531016
1772063062_E08	oligodendrocytes	Oligo5	10891	3313	1098	0.304196	0.100817
1772063062_E11	oligodendrocytes	Oligo5	9508	2882	917	0.303113	0.0964451
1772063062_F01	oligodendrocytes	Oligo3	18575	3493	1079	0.188048	0.0580888
1772063062_F03	oligodendrocytes	Oligo5	23836	5665	1312	0.237666	0.0550428
1772063062_F08	oligodendrocytes	Oligo6	7227	2014	539	0.278677	0.0745814
1772063062_F09	oligodendrocytes	Oligo2	24636	3013	957	0.122301	0.0388456
1772063062_F12	oligodendrocytes	Oligo6	17583	4038	1272	0.229654	0.0723426
1772063062_G01	oligodendrocytes	Oligo6	16166	3925	1039	0.242794	0.0642707
1772063062_G05	oligodendrocytes	Oligo5	11677	2698	731	0.231052	0.0626017
1772063062_G11	oligodendrocytes	Oligo5	14129	3535	1143	0.250195	0.0808974
1772063062_H01	oligodendrocytes	Oligo6	12235	3240	891	0.264814	0.0728239
1772063062_H08	oligodendrocytes	Oligo5	20227	4251	1384	0.210165	0.0684234
1772063063_A01	oligodendrocytes	Oligo5	36093	7492	2182	0.207575	0.0604549
1772063063_A04	oligodendrocytes	Oligo2	17975	2806	746	0.156106	0.0415021
1772063063_A11	oligodendrocytes	Oligo2	13628	2459	717	0.180437	0.0526123
1772063063_A12	oligodendrocytes	Oligo5	29537	5874	1711	0.198869	0.0579273
1772063063_B04	oligodendrocytes	Oligo4	20698	3200	788	0.154604	0.0380713
1772063063_B06	oligodendrocytes	Oligo6	20796	3868	1054	0.185997	0.0506828
1772063063_B10	oligodendrocytes	Oligo5	17474	2780	735	0.159094	0.0420625
1772063063_B11	oligodendrocytes	Oligo5	8833	1354	349	0.153289	0.0395109
1772063063_C02	oligodendrocytes	Oligo4	13097	2425	640	0.185157	0.0488662
1772063063_C07	oligodendrocytes	Oligo1	30420	4061	1112	0.133498	0.0365549
1772063063_C08	oligodendrocytes	Oligo2	10615	2542	701	0.239472	0.0660386
1772063063_C10	oligodendrocytes	Oligo6	23949	4265	1106	0.178087	0.0461815
1772063063_D06	oligodendrocytes	Oligo5	40450	3639	931	0.0899629	0.0230161
1772063063_D08	oligodendrocytes	Oligo6	22442	4598	1222	0.204884	0.0544515
1772063063_E02	oligodendrocytes	Oligo2	12881	1739	573	0.135005	0.0444841
1772063063_E05	oligodendrocytes	Oligo2	23783	3644	942	0.153219	0.0396081
1772063063_E06	oligodendrocytes	Oligo6	22795	2094	572	0.0918623	0.0250932
1772063063_E07	oligodendrocytes	Oligo4	38480	7146	2000	0.185707	0.0519751
1772063063_E10	oligodendrocytes	Oligo2	6452	1449	397	0.224582	0.0615313
1772063063_F03	oligodendrocytes	Oligo4	35996	4912	1364	0.13646	0.0378931
1772063063_F05	oligodendrocytes	Oligo4	15911	2701	806	0.169757	0.0506568
1772063063_F08	oligodendrocytes	Oligo1	15287	3083	804	0.201675	0.0525937
1772063063_F10	oligodendrocytes	Oligo2	62399	2891	811	0.0463309	0.012997
1772063063_G02	oligodendrocytes	Oligo6	16842	4092	1200	0.242964	0.0712504
1772063063_G10	oligodendrocytes	Oligo6	27610	5270	1536	0.190873	0.055632
1772063063_H07	oligodendrocytes	Oligo6	20623	3068	895	0.148766	0.0433981
1772063063_H08	oligodendrocytes	Oligo2	13392	2320	609	0.173238	0.0454749
1772063064_D06	oligodendrocytes	Oligo6	23686	4854	1711	0.204931	0.0722368
1772063064_D09	oligodendrocytes	Oligo4	24368	4691	1558	0.192507	0.0639363
1772063064_E03	oligodendrocytes	Oligo6	12727	3523	908	0.276813	0.0713444
1772063064_E07	oligodendrocytes	Oligo6	25051	4259	1223	0.170013	0.0488204
1772063064_F07	oligodendrocytes	Oligo6	31262	6172	2215	0.197428	0.0708528
1772063064_G09	oligodendrocytes	Oligo6	9735	2210	837	0.227016	0.0859784
1772063064_H11	oligodendrocytes	Oligo6	10117	2291	765	0.226451	0.0756153
1772063065_A02	oligodendrocytes	Oligo6	15927	1965	633	0.123375	0.0397438
1772063065_B03	oligodendrocytes	Oligo6	12899	3012	925	0.233506	0.071711
1772063065_D03	oligodendrocytes	Oligo5	9349	2221	557	0.237566	0.0595786
1772063065_F12	oligodendrocytes	Oligo2	12639	2835	813	0.224306	0.0643247
1772063065_H06	oligodendrocytes	Oligo6	7448	1887	559	0.253357	0.0750537
1772063065_H08	oligodendrocytes	Oligo6	12239	1908	554	0.155895	0.0452651
1772063068_A09	oligodendrocytes	Oligo5	1988	606	175	0.304829	0.0880282
1772063068_B05	oligodendrocytes	Oligo6	7129	1395	382	0.19568	0.053584
1772063068_D10	oligodendrocytes	Oligo5	2558	812	217	0.317435	0.0848319
1772063068_E05	oligodendrocytes	Oligo5	5184	690	206	0.133102	0.0397377
1772063068_F06	oligodendrocytes	Oligo6	9180	1511	455	0.164597	0.0495643
1772063068_F10	oligodendrocytes	Oligo6	4301	478	148	0.111137	0.0344106
1772063068_G06	oligodendrocytes	Oligo5	6264	839	224	0.13394	0.0357599
1772063068_H06	oligodendrocytes	Oligo6	1942	462	139	0.237899	0.0715757
1772063070_C06	oligodendrocytes	Oligo6	13480	2474	699	0.183531	0.0518546
1772063070_C10	oligodendrocytes	Oligo6	11415	2381	897	0.208585	0.0785808
1772063070_D01	oligodendrocytes	Oligo6	73658	9499	1939	0.128961	0.0263244
1772063070_D05	oligodendrocytes	Oligo2	18891	3351	1003	0.177386	0.0530941
1772063070_E07	oligodendrocytes	Oligo2	24962	3663	994	0.146743	0.0398205
1772063070_G01	oligodendrocytes	Oligo3	16775	4242	1330	0.252876	0.0792846
1772063070_G03	oligodendrocytes	Oligo1	28224	7353	2269	0.260523	0.0803926
1772063070_G06	oligodendrocytes	Oligo6	13665	2568	764	0.187925	0.0559093
1772063070_H07	oligodendrocytes	Oligo6	14398	148	25	0.0102792	0.00173635
1772063071_A05	oligodendrocytes	Oligo6	12483	2484	813	0.198991	0.0651286
1772063074_A01	oligodendrocytes	Oligo2	10967	2842	815	0.259141	0.0743139
1772063074_A04	oligodendrocytes	Oligo6	14129	3445	884	0.243825	0.0625664
1772063074_A09	oligodendrocytes	Oligo2	11884	3009	795	0.253198	0.0668967
1772063074_A11	oligodendrocytes	Oligo6	14183	3228	1079	0.227596	0.076077
1772063074_A12	oligodendrocytes	Oligo6	9315	1763	381	0.189265	0.0409018
1772063074_B06	oligodendrocytes	Oligo6	13319	3696	1009	0.277498	0.0757564
1772063074_C02	oligodendrocytes	Oligo4	21036	5989	1551	0.284702	0.0737307
1772063074_C03	oligodendrocytes	Oligo6	12594	3773	836	0.299587	0.0663808
1772063074_C12	oligodendrocytes	Oligo5	11265	3117	1077	0.276698	0.0956059
1772063074_D10	oligodendrocytes	Oligo2	15930	4444	1455	0.27897	0.0913371
1772063074_E01	oligodendrocytes	Oligo6	9806	2270	496	0.231491	0.0505813
1772063074_E07	oligodendrocytes	Oligo6	15296	3351	706	0.219077	0.0461559
1772063074_F10	oligodendrocytes	Oligo6	10206	2457	807	0.240741	0.0790711
1772063074_F12	oligodendrocytes	Oligo6	9993	2374	754	0.237566	0.0754528
1772063074_G04	oligodendrocytes	Oligo6	11979	2455	692	0.204942	0.0577678
1772063074_G07	oligodendrocytes	Oligo5	22784	2383	695	0.104591	0.0305039
1772063074_G10	oligodendrocytes	Oligo6	10567	2796	741	0.264597	0.070124
1772063074_G12	oligodendrocytes	Oligo6	16275	3964	1195	0.243564	0.0734255
1772063074_H05	oligodendrocytes	Oligo6	10161	2187	465	0.215235	0.0457632
1772063074_H10	oligodendrocytes	Oligo6	15313	3249	827	0.212173	0.0540064
1772063074_H11	oligodendrocytes	Oligo5	16795	3609	1165	0.214885	0.0693659
1772063077_A12	oligodendrocytes	Oligo6	8841	1961	557	0.221807	0.0630019
1772063077_B07	oligodendrocytes	Oligo4	43864	11422	3634	0.260396	0.082847
1772063077_C01	oligodendrocytes	Oligo6	33798	7033	2280	0.208089	0.0674596
1772063077_C03	oligodendrocytes	Oligo4	32439	5973	2122	0.18413	0.0654151
1772063077_D02	oligodendrocytes	Oligo5	15480	4092	1279	0.264341	0.0826227
1772063077_D09	oligodendrocytes	Oligo6	14611	4175	1209	0.285744	0.0827459
1772063077_D10	oligodendrocytes	Oligo4	16365	3764	1305	0.230003	0.0797434
1772063077_E09	oligodendrocytes	Oligo6	10467	1550	456	0.148084	0.0435655
1772063077_F04	oligodendrocytes	Oligo6	8670	2182	565	0.251672	0.0651672
1772063078_A03	oligodendrocytes	Oligo6	12993	3456	882	0.265989	0.0678827
1772063078_A09	oligodendrocytes	Oligo6	15100	3571	1158	0.23649	0.0766887
1772063078_A11	oligodendrocytes	Oligo1	13457	3005	802	0.223304	0.0595972
1772063078_B01	oligodendrocytes	Oligo5	20420	4407	1321	0.215818	0.0646915
1772063078_B06	oligodendrocytes	Oligo6	12700	3609	982	0.284173	0.0773228
1772063078_B07	oligodendrocytes	Oligo6	12516	3105	891	0.248082	0.0711889
1772063078_B08	oligodendrocytes	Oligo5	26586	3761	1112	0.141465	0.0418265
1772063078_B09	oligodendrocytes	Oligo1	18790	5099	1486	0.271368	0.0790846
1772063078_B11	oligodendrocytes	Oligo6	19325	3177	854	0.164398	0.0441915
1772063078_C07	oligodendrocytes	Oligo6	15640	2733	832	0.174744	0.0531969
1772063078_C08	oligodendrocytes	Oligo6	19568	5390	1499	0.27545	0.0766047
1772063078_C09	oligodendrocytes	Oligo6	23737	6052	1856	0.254961	0.0781902
1772063078_D05	oligodendrocytes	Oligo6	13577	2423	599	0.178464	0.0441187
1772063078_D09	oligodendrocytes	Oligo6	13559	1872	479	0.138063	0.0353271
1772063078_D12	oligodendrocytes	Oligo6	13873	3421	873	0.246594	0.062928
1772063078_E03	oligodendrocytes	Oligo6	14545	2193	566	0.150773	0.0389137
1772063078_E11	oligodendrocytes	Oligo5	10333	2765	763	0.267589	0.0738411
1772063078_F02	oligodendrocytes	Oligo6	40357	10222	2732	0.253289	0.0676958
1772063078_F04	oligodendrocytes	Oligo4	21863	5623	1711	0.257193	0.0782601
1772063078_F05	oligodendrocytes	Oligo6	28754	6390	1729	0.22223	0.0601308
1772063078_F11	oligodendrocytes	Oligo6	19181	4371	1276	0.227882	0.0665242
1772063078_G01	oligodendrocytes	Oligo6	32095	2828	636	0.0881134	0.0198162
1772063078_G08	oligodendrocytes	Oligo6	16771	2483	685	0.148053	0.0408443
1772063078_H04	oligodendrocytes	Oligo5	13209	3170	957	0.239988	0.0724506
1772063079_A06	oligodendrocytes	Oligo6	7997	3081	798	0.385269	0.0997874
1772063079_A12	oligodendrocytes	Oligo6	9400	2526	654	0.268723	0.0695745
1772063079_C01	oligodendrocytes	Oligo6	11087	3817	964	0.344277	0.0869487
1772063079_C04	oligodendrocytes	Oligo6	21599	5534	1355	0.256216	0.0627344
1772063079_C10	oligodendrocytes	Oligo4	7167	2967	927	0.413981	0.129343
1772063079_C12	oligodendrocytes	Oligo3	15067	4907	1461	0.325679	0.0969669
1772063079_D01	oligodendrocytes	Oligo6	9580	2485	796	0.259395	0.0830898
1772063079_D02	oligodendrocytes	Oligo6	17271	3725	838	0.215679	0.0485206
1772063079_D07	oligodendrocytes	Oligo5	9938	3145	1115	0.316462	0.112196
1772063079_D08	oligodendrocytes	Oligo6	7414	2288	615	0.308605	0.0829512
1772063079_D09	oligodendrocytes	Oligo6	10100	2460	808	0.243564	0.08
1772063079_D11	oligodendrocytes	Oligo3	12931	4282	1501	0.331142	0.116078
1772063079_E02	oligodendrocytes	Oligo6	11048	2738	761	0.247828	0.0688812
1772063079_E08	oligodendrocytes	Oligo6	9875	2610	812	0.264304	0.0822278
1772063079_E09	oligodendrocytes	Oligo6	11999	3108	859	0.259022	0.0715893
1772063079_F04	oligodendrocytes	Oligo5	3932	1110	240	0.282299	0.0610376
1772063079_F07	oligodendrocytes	Oligo6	24784	3532	1090	0.142511	0.04398
1772063079_F09	oligodendrocytes	Oligo6	7188	2070	547	0.28798	0.0760991
1772063079_G07	oligodendrocytes	Oligo3	10673	3291	1128	0.308348	0.105687
1772063079_H01	oligodendrocytes	Oligo4	9417	2837	940	0.301264	0.0998195
1772063079_H02	oligodendrocytes	Oligo3	15214	4282	1147	0.281451	0.0753911
1772063079_H03	oligodendrocytes	Oligo6	13332	2945	849	0.220897	0.0636814
1772066070_B06	oligodendrocytes	Oligo5	18037	1296	352	0.0718523	0.0195154
1772066070_C12	oligodendrocytes	Oligo6	30900	3540	924	0.114563	0.0299029
1772066070_G10	oligodendrocytes	Oligo5	33290	2235	618	0.0671373	0.0185641
1772066070_G12	oligodendrocytes	Oligo1	34041	7819	2112	0.229694	0.0620428
1772066074_A08	oligodendrocytes	Oligo2	40067	6774	2067	0.169067	0.0515886
1772066076_B12	oligodendrocytes	Oligo6	10808	1873	436	0.173298	0.0403405
1772066076_E05	oligodendrocytes	Oligo6	12301	2947	1019	0.239574	0.0828388
1772066076_F05	oligodendrocytes	Oligo3	12464	2789	777	0.223764	0.0623395
1772066076_F11	oligodendrocytes	Oligo5	13622	3161	1078	0.232051	0.0791367
1772066076_G04	oligodendrocytes	Oligo2	12980	3002	978	0.231279	0.0753467
1772066076_G06	oligodendrocytes	Oligo2	14972	1726	399	0.115282	0.0266497
1772066077_A03	oligodendrocytes	Oligo6	11660	2694	864	0.231046	0.0740995
1772066077_A06	oligodendrocytes	Oligo2	13731	1270	363	0.0924914	0.0264365
1772066077_B04	oligodendrocytes	Oligo5	26346	4622	1371	0.175435	0.0520383
1772066077_C02	oligodendrocytes	Oligo2	21005	4079	1225	0.194192	0.0583194
1772066077_H04	oligodendrocytes	Oligo4	20625	5612	1476	0.272097	0.0715636
1772066080_B04	oligodendrocytes	Oligo6	16201	2713	828	0.167459	0.051108
1772066080_D05	oligodendrocytes	Oligo1	13668	3906	1183	0.285777	0.0865525
1772066080_D07	oligodendrocytes	Oligo1	26027	3772	1278	0.144926	0.0491029
1772066080_G07	oligodendrocytes	Oligo1	32228	5154	1116	0.159923	0.0346283
1772066089_C04	oligodendrocytes	Oligo4	50793	7730	2731	0.152186	0.0537673
1772066089_E05	oligodendrocytes	Oligo4	24109	9220	3622	0.38243	0.150234
1772066089_F12	oligodendrocytes	Oligo6	12792	3373	1045	0.26368	0.0816917
1772066090_A04	oligodendrocytes	Oligo2	19206	3866	1205	0.201291	0.0627408
1772066090_B02	oligodendrocytes	Oligo6	38324	3984	1123	0.103956	0.0293028
1772066090_D10	oligodendrocytes	Oligo6	17684	3791	967	0.214375	0.0546822
1772066090_F05	oligodendrocytes	Oligo1	35488	2622	692	0.0738841	0.0194995
1772066090_G12	oligodendrocytes	Oligo1	18544	3110	763	0.167709	0.0411454
1772066095_A03	oligodendrocytes	Oligo5	28226	2662	617	0.0943102	0.0218593
1772066095_B05	oligodendrocytes	Oligo1	8734	1925	433	0.220403	0.0495764
1772066095_F09	oligodendrocytes	Oligo2	35144	2883	865	0.0820339	0.024613
1772066095_F11	oligodendrocytes	Oligo2	11513	2473	621	0.214801	0.053939
1772066095_G12	oligodendrocytes	Oligo3	36421	4019	1237	0.110348	0.0339639
1772066096_C01	oligodendrocytes	Oligo4	22879	6387	2093	0.279164	0.0914813
1772066096_C04	oligodendrocytes	Oligo6	14362	2903	668	0.202131	0.0465116
1772066096_G11	oligodendrocytes	Oligo2	16424	1630	422	0.099245	0.0256941
1772066097_B12	oligodendrocytes	Oligo5	15743	4234	1364	0.268945	0.0866417
1772066097_D10	oligodendrocytes	Oligo6	18080	5164	1594	0.285619	0.0881637
1772066098_A03	oligodendrocytes	Oligo6	21547	2274	630	0.105537	0.0292384
1772066098_A04	oligodendrocytes	Oligo6	11548	1779	518	0.154053	0.0448563
1772066098_A11	oligodendrocytes	Oligo5	7339	2074	659	0.2826	0.0897942
1772066098_B04	oligodendrocytes	Oligo5	7008	2196	570	0.313356	0.0813356
1772066098_B11	oligodendrocytes	Oligo1	15120	3111	902	0.205754	0.0596561
1772066098_C04	oligodendrocytes	Oligo1	11714	2631	776	0.224603	0.0662455
1772066098_C06	oligodendrocytes	Oligo2	10171	2520	616	0.247763	0.0605643
1772066098_D10	oligodendrocytes	Oligo2	7316	2233	663	0.305221	0.0906233
1772066098_D12	oligodendrocytes	Oligo5	7924	1971	542	0.248738	0.0683998
1772066098_E12	oligodendrocytes	Oligo6	11996	3263	913	0.272007	0.0761087
1772066098_F01	oligodendrocytes	Oligo6	13027	1890	473	0.145083	0.0363092
1772066099_B12	oligodendrocytes	Oligo4	37058	10737	3442	0.289735	0.0928814
1772066099_D10	oligodendrocytes	Oligo4	32777	5233	1972	0.159655	0.0601641
1772066099_E05	oligodendrocytes	Oligo4	14367	4380	1312	0.304865	0.0913204
1772066099_E11	oligodendrocytes	Oligo4	25680	9121	3269	0.355179	0.127298
1772066099_H01	oligodendrocytes	Oligo4	40944	7847	2733	0.191652	0.0667497
1772066100_F06	oligodendrocytes	Oligo6	5125	1125	365	0.219512	0.0712195
1772066100_G06	oligodendrocytes	Oligo2	10421	2671	782	0.256309	0.0750408
1772066101_H08	oligodendrocytes	Oligo2	14483	2903	888	0.200442	0.0613133
1772066102_A05	oligodendrocytes	Oligo2	10762	2071	687	0.192436	0.0638357
1772066102_D12	oligodendrocytes	Oligo6	49186	4887	1637	0.0993575	0.0332818
1772066102_E10	oligodendrocytes	Oligo4	33906	3890	1439	0.114729	0.0424409
1772066102_G11	oligodendrocytes	Oligo5	9512	2786	1004	0.292893	0.105551
1772066103_H11	oligodendrocytes	Oligo2	18773	866	206	0.0461301	0.0109732
1772066104_C11	oligodendrocytes	Oligo2	16160	2613	780	0.161696	0.0482673
1772066107_E11	oligodendrocytes	Oligo2	23441	3719	1239	0.158654	0.0528561
1772066108_A05	oligodendrocytes	Oligo6	22617	4394	1181	0.194279	0.0522174
1772066108_A08	oligodendrocytes	Oligo1	11655	2065	561	0.177177	0.0481338
1772066108_C04	oligodendrocytes	Oligo2	28200	5073	1688	0.179894	0.0598582
1772066108_D06	oligodendrocytes	Oligo5	35611	5435	1787	0.152621	0.0501811
1772066108_E05	oligodendrocytes	Oligo2	27052	3791	1180	0.140138	0.0436197
1772066108_E12	oligodendrocytes	Oligo2	23575	4517	1407	0.191601	0.0596819
1772066108_G12	oligodendrocytes	Oligo5	28083	4933	1468	0.175658	0.0522736
1772066108_H04	oligodendrocytes	Oligo4	26892	5326	1551	0.198051	0.0576751
1772066108_H05	oligodendrocytes	Oligo4	27181	5536	1793	0.203672	0.0659652
1772066108_H08	oligodendrocytes	Oligo6	33916	4363	1408	0.128641	0.0415143
1772066108_H10	oligodendrocytes	Oligo2	20103	4170	1268	0.207432	0.0630752
1772066108_H11	oligodendrocytes	Oligo4	46624	6300	2184	0.135124	0.0468428
1772066110_A04	oligodendrocytes	Oligo5	22923	1270	272	0.0554029	0.0118658
1772066110_F08	oligodendrocytes	Oligo4	50109	4126	1417	0.0823405	0.0282784
1772066110_H11	oligodendrocytes	Oligo4	40779	3967	1447	0.0972805	0.035484
1772067054_A06	oligodendrocytes	Oligo2	10627	558	133	0.0525078	0.0125153
1772067054_A11	oligodendrocytes	Oligo6	12986	309	57	0.0237949	0.00438934
1772067054_C12	oligodendrocytes	Oligo2	6541	1102	231	0.168476	0.0353157
1772067054_F08	oligodendrocytes	Oligo2	7371	703	151	0.0953738	0.0204857
1772067057_A12	oligodendrocytes	Oligo6	36880	3426	1141	0.0928959	0.0309382
1772067057_B03	oligodendrocytes	Oligo5	22967	6300	1870	0.274307	0.0814212
1772067057_G07	oligodendrocytes	Oligo1	24675	973	159	0.0394326	0.00644377
1772067058_A10	oligodendrocytes	Oligo2	3880	769	198	0.198196	0.0510309
1772067058_B10	oligodendrocytes	Oligo2	14227	2282	669	0.160399	0.0470233
1772067058_D12	oligodendrocytes	Oligo5	23837	1274	406	0.0534463	0.0170323
1772067058_F10	oligodendrocytes	Oligo2	19134	1788	570	0.0934462	0.0297899
1772067059_A01	oligodendrocytes	Oligo2	40376	2700	941	0.0668714	0.0233059
1772067059_C11	oligodendrocytes	Oligo2	26350	1288	278	0.0488805	0.0105503
1772067059_D11	oligodendrocytes	Oligo2	42056	1460	232	0.0347156	0.00551645
1772067059_D12	oligodendrocytes	Oligo4	16319	5111	1685	0.313193	0.103254
1772067059_E05	oligodendrocytes	Oligo2	14830	3692	924	0.248955	0.0623061
1772067059_F05	oligodendrocytes	Oligo4	9907	3339	1081	0.337034	0.109115
1772067059_G06	oligodendrocytes	Oligo2	12201	3762	1165	0.308335	0.095484
1772067060_A02	oligodendrocytes	Oligo4	38680	4766	1714	0.123216	0.0443123
1772067060_D02	oligodendrocytes	Oligo5	18808	2494	882	0.132603	0.0468949
1772067060_E10	oligodendrocytes	Oligo2	30690	2967	915	0.0966764	0.0298143
1772067060_F01	oligodendrocytes	Oligo2	10392	1819	515	0.175038	0.0495574
1772067060_G06	oligodendrocytes	Oligo2	35357	1187	202	0.0335719	0.00571315
1772067060_H04	oligodendrocytes	Oligo2	22153	1248	291	0.0563355	0.0131359
1772067063_B07	oligodendrocytes	Oligo6	16157	3617	1299	0.223866	0.0803986
1772067063_D03	oligodendrocytes	Oligo1	22787	4739	1431	0.207969	0.062799
1772067063_G11	oligodendrocytes	Oligo2	18823	3609	924	0.191734	0.0490889
1772067064_A09	oligodendrocytes	Oligo2	24419	1542	333	0.0631475	0.0136369
1772067064_B06	oligodendrocytes	Oligo5	10804	936	287	0.0866346	0.0265642
1772067064_B10	oligodendrocytes	Oligo6	11887	1488	430	0.125179	0.036174
1772067064_C08	oligodendrocytes	Oligo6	17986	1799	471	0.100022	0.026187
1772067064_C10	oligodendrocytes	Oligo5	12881	1359	419	0.105504	0.0325285
1772067064_D10	oligodendrocytes	Oligo6	18314	1469	315	0.0802119	0.0172
1772067064_G04	oligodendrocytes	Oligo6	11186	1403	413	0.125425	0.0369212
1772067064_G07	oligodendrocytes	Oligo1	33416	1420	397	0.0424946	0.0118805
1772067064_H01	oligodendrocytes	Oligo6	21296	1908	654	0.0895943	0.03071
1772067065_G08	oligodendrocytes	Oligo6	8769	1302	382	0.148478	0.0435625
1772067066_B04	oligodendrocytes	Oligo2	20154	1004	185	0.0498164	0.00917932
1772067066_C04	oligodendrocytes	Oligo2	10933	1699	388	0.155401	0.0354889
1772067066_E12	oligodendrocytes	Oligo6	8072	1289	288	0.159688	0.0356789
1772067066_H05	oligodendrocytes	Oligo6	6529	739	210	0.113187	0.0321642
1772067069_A02	oligodendrocytes	Oligo6	12888	1801	522	0.139742	0.0405028
1772067069_A09	oligodendrocytes	Oligo6	9342	1200	324	0.128452	0.0346821
1772067069_B03	oligodendrocytes	Oligo4	20663	3496	991	0.169191	0.0479601
1772067069_D04	oligodendrocytes	Oligo6	21393	591	82	0.0276259	0.00383303
1772067069_F06	oligodendrocytes	Oligo2	34235	468	65	0.0136702	0.00189864
1772067069_G04	oligodendrocytes	Oligo5	15426	1500	381	0.0972384	0.0246986
1772067069_H05	oligodendrocytes	Oligo4	40579	5075	1522	0.125065	0.0375071
1772067070_A05	oligodendrocytes	Oligo1	12699	1036	193	0.0815812	0.015198
1772067070_C09	oligodendrocytes	Oligo5	11352	319	82	0.0281008	0.0072234
1772067070_C12	oligodendrocytes	Oligo5	6690	958	293	0.143199	0.0437967
1772067070_D08	oligodendrocytes	Oligo1	8058	602	115	0.0747084	0.0142715
1772067070_H09	oligodendrocytes	Oligo6	14355	356	98	0.0247997	0.00682689
1772067073_A08	oligodendrocytes	Oligo6	6631	2022	568	0.304931	0.0856583
1772067073_B03	oligodendrocytes	Oligo4	19250	4517	1271	0.234649	0.066026
1772067073_C02	oligodendrocytes	Oligo6	12616	2344	668	0.185796	0.0529486
1772067073_D01	oligodendrocytes	Oligo6	9781	1362	414	0.13925	0.042327
1772067073_D10	oligodendrocytes	Oligo6	9380	2360	891	0.251599	0.0949893
1772067073_E11	oligodendrocytes	Oligo6	9310	2181	603	0.234264	0.0647691
1772067073_F06	oligodendrocytes	Oligo6	10025	1224	340	0.122095	0.0339152
1772067073_G10	oligodendrocytes	Oligo6	12378	2862	964	0.231217	0.0778801
1772067074_A01	oligodendrocytes	Oligo2	5455	656	122	0.120257	0.0223648
1772067074_A11	oligodendrocytes	Oligo5	32638	4301	1286	0.131779	0.0394019
1772067074_C07	oligodendrocytes	Oligo1	48907	2297	477	0.0469667	0.00975321
1772067074_D12	oligodendrocytes	Oligo6	18044	1386	458	0.0768122	0.0253824
1772067074_E07	oligodendrocytes	Oligo2	36545	2058	411	0.0563141	0.0112464
1772067074_E11	oligodendrocytes	Oligo6	12510	1195	291	0.0955236	0.0232614
1772067074_F04	oligodendrocytes	Oligo5	35301	1212	311	0.0343333	0.00880995
1772067074_F05	oligodendrocytes	Oligo6	12930	2802	1035	0.216705	0.0800464
1772067074_F06	oligodendrocytes	Oligo5	12576	2743	861	0.218114	0.0684637
1772067074_F09	oligodendrocytes	Oligo2	23989	928	127	0.0386844	0.00529409
1772067076_B06	oligodendrocytes	Oligo2	30649	4465	1628	0.145682	0.0531176
1772067076_B09	oligodendrocytes	Oligo2	17888	3464	1125	0.193649	0.0628913
1772067076_B10	oligodendrocytes	Oligo4	20379	5742	1932	0.281761	0.0948035
1772067076_C07	oligodendrocytes	Oligo1	42072	4428	1329	0.105248	0.0315887
1772067076_D02	oligodendrocytes	Oligo4	43545	8135	2815	0.186818	0.0646458
1772067076_G01	oligodendrocytes	Oligo2	18874	3521	1325	0.186553	0.0702024
1772067076_G12	oligodendrocytes	Oligo6	12869	3931	1331	0.305463	0.103427
1772067076_H05	oligodendrocytes	Oligo4	23577	8797	3243	0.373118	0.137549
1772067083_C11	oligodendrocytes	Oligo2	4188	291	62	0.0694842	0.0148042
1772067094_E11	oligodendrocytes	Oligo2	5232	454	80	0.0867737	0.0152905
1772067094_F05	oligodendrocytes	Oligo2	7193	821	152	0.114139	0.0211317
1772067096_F04	oligodendrocytes	Oligo2	14427	523	47	0.0362515	0.00325778
1772071040_A06	oligodendrocytes	Oligo6	31444	5158	1539	0.164038	0.0489442
1772071040_A08	oligodendrocytes	Oligo6	10860	3275	1112	0.301565	0.102394
1772071040_C04	oligodendrocytes	Oligo6	13880	2618	700	0.188617	0.0504323
1772071040_C10	oligodendrocytes	Oligo2	18240	3827	1168	0.209814	0.0640351
1772071040_C11	oligodendrocytes	Oligo5	28163	5020	1595	0.178248	0.0566346
1772071040_C12	oligodendrocytes	Oligo2	25931	3255	797	0.125525	0.0307354
1772071040_D02	oligodendrocytes	Oligo2	20044	2651	824	0.132259	0.0411096
1772071040_D04	oligodendrocytes	Oligo5	16649	2047	594	0.12295	0.0356778
1772071040_D05	oligodendrocytes	Oligo5	23677	1666	479	0.0703636	0.0202306
1772071040_D12	oligodendrocytes	Oligo5	13613	2951	938	0.216778	0.0689047
1772071040_G04	oligodendrocytes	Oligo5	17201	1339	306	0.0778443	0.0177897
1772071040_G05	oligodendrocytes	Oligo6	20078	4010	931	0.199721	0.0463692
1772071040_G11	oligodendrocytes	Oligo5	16569	2606	684	0.157282	0.0412819
1772071040_H06	oligodendrocytes	Oligo6	13823	2099	574	0.151848	0.041525
1772071040_H10	oligodendrocytes	Oligo6	13095	1945	484	0.14853	0.0369607
1772071041_A08	oligodendrocytes	Oligo5	11020	2106	775	0.191107	0.0703267
1772071041_A10	oligodendrocytes	Oligo5	11932	1684	513	0.141133	0.0429936
1772071041_A12	oligodendrocytes	Oligo5	12845	2333	634	0.181627	0.0493577
1772071041_B04	oligodendrocytes	Oligo5	10103	305	41	0.0301891	0.0040582
1772071041_D06	oligodendrocytes	Oligo6	12755	720	127	0.0564485	0.00995688
1772071041_D10	oligodendrocytes	Oligo2	26272	2101	569	0.0799711	0.021658
1772071041_E05	oligodendrocytes	Oligo6	7888	1100	312	0.139452	0.0395538
1772071041_F05	oligodendrocytes	Oligo6	8195	1183	262	0.144356	0.0319707
1772071041_F06	oligodendrocytes	Oligo2	19891	1042	171	0.0523855	0.00859685
1772071041_G10	oligodendrocytes	Oligo2	14801	2026	487	0.136883	0.0329032
1772071044_G06	oligodendrocytes	Oligo2	32207	459	48	0.0142516	0.00149036
1772071045_D02	oligodendrocytes	Oligo2	13065	2070	560	0.158439	0.0428626
1772071045_E11	oligodendrocytes	Oligo2	12043	1737	416	0.144233	0.0345429
1772071045_F05	oligodendrocytes	Oligo2	11907	1845	458	0.154951	0.0384648
1772066070_A04	pyramidal_CA1	CA1Pyr1	35896	937	119	0.0261032	0.00331513
1772066070_A05	pyramidal_CA1	CA1Pyr2	38015	4754	1333	0.125056	0.0350651
1772066070_A08	pyramidal_CA1	CA1Pyr1	35996	1121	194	0.0311423	0.00538949
1772066070_A10	pyramidal_CA1	CA1Pyr2	33147	7390	2247	0.222946	0.0677889
1772066070_A11	pyramidal_CA1	CA1Pyr2	42777	5483	1528	0.128176	0.0357201
1772066070_B03	pyramidal_CA1	CA1PyrInt	26288	518	108	0.0197048	0.00410834
1772066070_B05	pyramidal_CA1	CA1Pyr1	43441	911	174	0.020971	0.00400543
1772066070_B07	pyramidal_CA1	CA1Pyr1	48518	929	153	0.0191475	0.00315347
1772066070_B11	pyramidal_CA1	CA1Pyr2	29999	5426	1478	0.180873	0.0492683
1772066070_B12	pyramidal_CA1	CA1Pyr2	35077	6520	1951	0.185877	0.0556205
1772066070_C01	pyramidal_CA1	CA1Pyr1	42866	553	128	0.0129007	0.00298605
1772066070_C02	pyramidal_CA1	CA1Pyr2	41056	8499	2621	0.20701	0.0638396
1772066070_C03	pyramidal_CA1	CA1Pyr1	40886	740	141	0.0180991	0.00344861
1772066070_C04	pyramidal_CA1	CA1Pyr1	63381	1367	172	0.021568	0.00271375
1772066070_C05	pyramidal_CA1	CA1Pyr1	35176	927	126	0.0263532	0.00358199
1772066070_C06	pyramidal_CA1	CA1Pyr1	35511	536	108	0.0150939	0.00304131
1772066070_C09	pyramidal_CA1	CA1Pyr1	41816	874	122	0.0209011	0.00291754
1772066070_C11	pyramidal_CA1	CA1Pyr1	39433	769	142	0.0195014	0.00360104
1772066070_D08	pyramidal_CA1	CA1Pyr1	41589	3803	1088	0.0914424	0.0261608
1772066070_D11	pyramidal_CA1	CA1Pyr1	46989	632	98	0.01345	0.00208559
1772066070_E05	pyramidal_CA1	CA1Pyr1	40422	1405	343	0.0347583	0.00848548
1772066070_E08	pyramidal_CA1	CA1Pyr1	28950	445	78	0.0153713	0.0026943
1772066070_E09	pyramidal_CA1	CA1Pyr1	34389	422	76	0.0122714	0.00221001
1772066070_E12	pyramidal_CA1	CA1Pyr1	31746	417	77	0.0131355	0.0024255
1772066070_F01	pyramidal_CA1	SubPyr	40260	6967	2157	0.17305	0.0535768
1772066070_F02	pyramidal_CA1	CA1PyrInt	57397	1824	454	0.0317787	0.00790982
1772066070_F03	pyramidal_CA1	CA1PyrInt	33413	395	104	0.0118217	0.00311256
1772066070_F04	pyramidal_CA1	CA1Pyr2	41903	8459	2484	0.201871	0.0592798
1772066070_F07	pyramidal_CA1	CA1Pyr1	58032	1244	178	0.0214364	0.00306727
1772066070_F10	pyramidal_CA1	CA1Pyr2	34557	4305	1221	0.124577	0.0353329
1772066070_F12	pyramidal_CA1	CA1Pyr1	44610	844	103	0.0189195	0.0023089
1772066070_G05	pyramidal_CA1	CA1Pyr1	44851	1702	295	0.0379479	0.00657733
1772066070_G07	pyramidal_CA1	CA1Pyr2	47710	7157	2053	0.15001	0.0430308
1772066070_G11	pyramidal_CA1	CA1Pyr1	37164	1860	405	0.0500484	0.0108976
1772066070_H04	pyramidal_CA1	CA1Pyr1	48915	932	158	0.0190535	0.00323009
1772066070_H05	pyramidal_CA1	CA1Pyr2	37745	4354	1258	0.115353	0.0333289
1772066070_H06	pyramidal_CA1	CA1Pyr1	37126	1291	386	0.0347735	0.010397
1772066070_H08	pyramidal_CA1	CA1Pyr1	46731	1075	182	0.023004	0.00389463
1772066070_H10	pyramidal_CA1	CA1Pyr2	29373	5752	1594	0.195826	0.0542675
1772066070_H11	pyramidal_CA1	CA1PyrInt	38223	593	82	0.0155142	0.00214531
1772066070_H12	pyramidal_CA1	CA1Pyr1	54265	1202	174	0.0221506	0.00320649
1772066073_A01	pyramidal_CA1	CA1Pyr1	35987	5085	1494	0.141301	0.041515
1772066073_A06	pyramidal_CA1	CA2Pyr2	61393	16268	4965	0.264981	0.0808724
1772066073_A10	pyramidal_CA1	CA1Pyr2	37068	9615	3132	0.259388	0.0844934
1772066073_A11	pyramidal_CA1	CA1Pyr2	34625	3915	1061	0.113069	0.0306426
1772066073_B01	pyramidal_CA1	CA1Pyr2	48716	11394	3443	0.233886	0.0706749
1772066073_B04	pyramidal_CA1	CA1Pyr2	48645	12272	3723	0.252277	0.0765341
1772066073_B05	pyramidal_CA1	CA1Pyr2	53470	15539	4938	0.290612	0.0923509
1772066073_B08	pyramidal_CA1	CA1Pyr2	20538	4166	1252	0.202844	0.0609602
1772066073_B09	pyramidal_CA1	CA1PyrInt	21475	1571	459	0.0731548	0.0213737
1772066073_B12	pyramidal_CA1	CA2Pyr2	61567	13950	4255	0.226582	0.0691117
1772066073_C01	pyramidal_CA1	SubPyr	32570	7221	2265	0.221707	0.0695425
1772066073_C02	pyramidal_CA1	CA2Pyr2	56625	8780	2633	0.155055	0.0464989
1772066073_C03	pyramidal_CA1	CA1Pyr2	46670	12134	3660	0.259996	0.078423
1772066073_C04	pyramidal_CA1	CA1Pyr2	38777	9607	2826	0.24775	0.0728783
1772066073_C07	pyramidal_CA1	CA1Pyr2	58803	13410	4281	0.22805	0.0728024
1772066073_C09	pyramidal_CA1	CA1Pyr2	43074	11784	3622	0.273576	0.0840878
1772066073_C10	pyramidal_CA1	CA1Pyr2	26892	7285	2181	0.270898	0.0811022
1772066073_C11	pyramidal_CA1	CA1Pyr2	35633	8619	2522	0.241883	0.0707771
1772066073_D02	pyramidal_CA1	CA1Pyr2	101539	26391	8231	0.25991	0.0810624
1772066073_D04	pyramidal_CA1	CA1Pyr2	18509	2478	751	0.133881	0.0405749
1772066073_D07	pyramidal_CA1	CA1Pyr2	40797	5840	1769	0.143148	0.043361
1772066073_D09	pyramidal_CA1	CA1PyrInt	30991	1919	579	0.0619212	0.0186828
1772066073_D10	pyramidal_CA1	CA1Pyr2	29065	4311	1236	0.148323	0.0425254
1772066073_D11	pyramidal_CA1	CA1Pyr2	52756	13790	4190	0.261392	0.0794222
1772066073_E01	pyramidal_CA1	CA1Pyr2	46492	7747	2260	0.166631	0.0486105
1772066073_E02	pyramidal_CA1	CA1PyrInt	17258	1442	408	0.0835555	0.0236412
1772066073_E04	pyramidal_CA1	CA1Pyr1	35027	3193	889	0.0911582	0.0253804
1772066073_E05	pyramidal_CA1	CA1Pyr1	35396	1995	557	0.0563623	0.0157362
1772066073_E08	pyramidal_CA1	CA1Pyr2	25900	2350	609	0.0907336	0.0235135
1772066073_E09	pyramidal_CA1	CA1PyrInt	47132	3865	1081	0.0820037	0.0229356
1772066073_E11	pyramidal_CA1	CA1PyrInt	20919	1399	370	0.066877	0.0176873
1772066073_E12	pyramidal_CA1	CA1Pyr2	32221	7534	2369	0.233823	0.0735235
1772066073_F01	pyramidal_CA1	CA1PyrInt	35270	2579	621	0.0731216	0.017607
1772066073_F02	pyramidal_CA1	CA1Pyr2	61034	9927	2703	0.162647	0.0442868
1772066073_F04	pyramidal_CA1	CA1Pyr2	32433	5937	1759	0.183054	0.0542349
1772066073_F06	pyramidal_CA1	CA1Pyr2	40541	6929	2170	0.170913	0.0535261
1772066073_F07	pyramidal_CA1	CA1PyrInt	44706	4754	1310	0.106339	0.0293026
1772066073_F08	pyramidal_CA1	CA1PyrInt	35579	2447	659	0.0687765	0.0185222
1772066073_F09	pyramidal_CA1	CA1Pyr2	25899	2170	565	0.083787	0.0218155
1772066073_G02	pyramidal_CA1	CA1PyrInt	25816	1620	448	0.0627518	0.0173536
1772066073_G06	pyramidal_CA1	CA1PyrInt	28368	1945	608	0.0685632	0.0214326
1772066073_G07	pyramidal_CA1	CA1Pyr1	30229	3063	886	0.101327	0.0293096
1772066073_G08	pyramidal_CA1	CA1Pyr1	36967	2365	553	0.063976	0.0149593
1772066073_G12	pyramidal_CA1	CA1Pyr2	45081	9572	3002	0.212329	0.0665912
1772066073_H01	pyramidal_CA1	CA1Pyr1	37899	2463	626	0.0649885	0.0165176
1772066073_H02	pyramidal_CA1	CA1Pyr1	53624	5504	1542	0.102641	0.0287558
1772066073_H11	pyramidal_CA1	CA1Pyr2	84221	7885	1967	0.0936227	0.0233552
1772066074_A01	pyramidal_CA1	CA1Pyr2	24587	5298	1550	0.21548	0.0630414
1772066074_A09	pyramidal_CA1	CA1Pyr2	23880	5391	1584	0.225754	0.0663317
1772066074_B01	pyramidal_CA1	CA1Pyr1	30708	3160	757	0.102905	0.0246516
1772066074_B02	pyramidal_CA1	CA2Pyr2	58465	10677	3209	0.182622	0.0548875
1772066074_B03	pyramidal_CA1	CA1Pyr2	24290	4759	1251	0.195924	0.0515027
1772066074_B08	pyramidal_CA1	CA1Pyr2	19860	4311	1228	0.217069	0.0618328
1772066074_C01	pyramidal_CA1	CA1Pyr1	21362	1978	371	0.0925943	0.0173673
1772066074_C08	pyramidal_CA1	CA1Pyr2	58046	6995	1701	0.120508	0.0293043
1772066074_D02	pyramidal_CA1	CA1Pyr2	16887	3530	989	0.209037	0.0585658
1772066074_D07	pyramidal_CA1	CA1Pyr2	37248	7354	2134	0.197433	0.0572917
1772066074_E02	pyramidal_CA1	CA1Pyr2	14136	1942	524	0.13738	0.0370685
1772066074_E03	pyramidal_CA1	CA1Pyr1	22924	2692	644	0.117432	0.0280928
1772066074_E07	pyramidal_CA1	CA1Pyr2	54682	6633	1835	0.121301	0.0335577
1772066074_F01	pyramidal_CA1	CA1Pyr1	45543	5409	1478	0.118767	0.0324528
1772066074_F03	pyramidal_CA1	CA1Pyr1	34421	2228	480	0.0647279	0.013945
1772066074_F07	pyramidal_CA1	CA1Pyr2	26006	6448	1889	0.247943	0.0726371
1772066074_F08	pyramidal_CA1	CA1Pyr2	22719	3376	885	0.148598	0.0389542
1772066074_G03	pyramidal_CA1	CA1Pyr2	58669	13208	3896	0.225127	0.0664064
1772066076_A01	pyramidal_CA1	CA2Pyr2	69165	15488	4793	0.223928	0.0692981
1772066076_A03	pyramidal_CA1	CA1Pyr2	36744	8298	2476	0.225833	0.0673852
1772066076_A04	pyramidal_CA1	CA1Pyr2	34339	7188	2090	0.209325	0.0608637
1772066076_A05	pyramidal_CA1	CA1Pyr1	134578	443	115	0.00329177	0.000854523
1772066076_A09	pyramidal_CA1	CA2Pyr2	41432	8486	2621	0.204818	0.0632603
1772066076_A12	pyramidal_CA1	CA1Pyr2	72267	7553	2280	0.104515	0.0315497
1772066076_B02	pyramidal_CA1	CA1Pyr2	53276	7182	2059	0.134807	0.0386478
1772066076_B03	pyramidal_CA1	CA1Pyr2	39422	7912	2379	0.2007	0.060347
1772066076_B04	pyramidal_CA1	CA1Pyr2	57487	13440	4135	0.233792	0.0719293
1772066076_B08	pyramidal_CA1	CA1Pyr2	12761	2591	773	0.203041	0.0605752
1772066076_B11	pyramidal_CA1	CA1Pyr2	29669	6220	1819	0.209646	0.0613098
1772066076_C05	pyramidal_CA1	CA1Pyr2	25254	4580	1308	0.181357	0.0517938
1772066076_C06	pyramidal_CA1	CA1Pyr1	62185	582	96	0.00935917	0.00154378
1772066076_D01	pyramidal_CA1	CA1Pyr2	41822	7483	2230	0.178925	0.0533212
1772066076_D02	pyramidal_CA1	CA1Pyr1	53172	2777	830	0.0522267	0.0156097
1772066076_D05	pyramidal_CA1	CA1Pyr1	72238	586	135	0.00811207	0.00186882
1772066076_D06	pyramidal_CA1	CA2Pyr2	119623	8127	2438	0.0679384	0.0203807
1772066076_D07	pyramidal_CA1	CA1Pyr1	69106	523	110	0.00756808	0.00159176
1772066076_D09	pyramidal_CA1	CA1Pyr1	61614	1789	406	0.0290356	0.00658941
1772066076_D10	pyramidal_CA1	CA1Pyr2	20083	3294	964	0.164019	0.0480008
1772066076_D11	pyramidal_CA1	CA1Pyr2	47341	9091	2690	0.192032	0.0568218
1772066076_E01	pyramidal_CA1	CA1Pyr2	22465	5401	1548	0.240418	0.0689072
1772066076_E02	pyramidal_CA1	CA1Pyr1	69045	329	81	0.00476501	0.00117315
1772066076_E08	pyramidal_CA1	CA1Pyr2	45928	5009	1491	0.109062	0.0324639
1772066076_F07	pyramidal_CA1	CA1Pyr2	45436	9749	2823	0.214566	0.0621313
1772066076_F09	pyramidal_CA1	CA1Pyr2	51999	7607	2164	0.146291	0.0416162
1772066076_F10	pyramidal_CA1	CA1Pyr2	18492	3283	962	0.177536	0.0520225
1772066076_F12	pyramidal_CA1	CA1Pyr2	45456	7802	2170	0.171639	0.0477385
1772066076_G08	pyramidal_CA1	CA1Pyr2	26950	1634	482	0.0606308	0.017885
1772066076_G10	pyramidal_CA1	CA1Pyr2	37823	5890	1808	0.155725	0.0478016
1772066076_H02	pyramidal_CA1	CA1Pyr2	66417	7245	2190	0.109084	0.0329735
1772066076_H07	pyramidal_CA1	CA1Pyr2	114767	11856	3736	0.103305	0.0325529
1772066077_A01	pyramidal_CA1	CA1Pyr2	40528	6387	1849	0.157595	0.0456228
1772066077_A04	pyramidal_CA1	CA1Pyr1	33944	2707	673	0.079749	0.0198268
1772066077_A05	pyramidal_CA1	CA1Pyr1	38726	785	129	0.0202706	0.0033311
1772066077_A10	pyramidal_CA1	CA1Pyr1	68969	3783	965	0.0548507	0.0139918
1772066077_A12	pyramidal_CA1	CA1Pyr1	53443	5658	1605	0.10587	0.030032
1772066077_B01	pyramidal_CA1	CA1Pyr1	32605	2438	539	0.0747738	0.0165312
1772066077_B07	pyramidal_CA1	CA1Pyr2	72291	7654	2291	0.105878	0.0316914
1772066077_B09	pyramidal_CA1	CA1Pyr1	68873	1315	193	0.0190931	0.00280226
1772066077_B11	pyramidal_CA1	CA1Pyr2	31193	7230	2239	0.231783	0.0717789
1772066077_B12	pyramidal_CA1	CA1Pyr1	43167	952	149	0.0220539	0.00345171
1772066077_C01	pyramidal_CA1	CA1Pyr1	77235	2370	413	0.0306856	0.00534732
1772066077_C04	pyramidal_CA1	CA1Pyr1	69987	2306	507	0.032949	0.0072442
1772066077_C06	pyramidal_CA1	CA1Pyr1	40446	3681	845	0.0910102	0.0208921
1772066077_C09	pyramidal_CA1	CA1Pyr1	39977	1147	157	0.0286915	0.00392726
1772066077_C10	pyramidal_CA1	CA1Pyr1	53168	945	184	0.0177738	0.00346073
1772066077_C11	pyramidal_CA1	CA1Pyr1	128645	2009	390	0.0156166	0.0030316
1772066077_C12	pyramidal_CA1	CA1Pyr2	27796	6066	1816	0.218233	0.0653331
1772066077_D04	pyramidal_CA1	CA1Pyr2	58429	13722	4231	0.234849	0.0724127
1772066077_D05	pyramidal_CA1	CA1PyrInt	26064	337	77	0.0129297	0.00295427
1772066077_D06	pyramidal_CA1	CA1Pyr1	88067	1683	215	0.0191104	0.00244132
1772066077_D07	pyramidal_CA1	CA1Pyr1	55806	3958	904	0.0709243	0.016199
1772066077_D08	pyramidal_CA1	CA1Pyr1	31340	479	97	0.015284	0.00309509
1772066077_D10	pyramidal_CA1	CA1Pyr1	49848	1284	234	0.0257583	0.00469427
1772066077_D12	pyramidal_CA1	CA1Pyr2	38368	5265	1450	0.137224	0.0377919
1772066077_E04	pyramidal_CA1	CA1Pyr1	72665	1403	262	0.0193078	0.00360559
1772066077_E05	pyramidal_CA1	CA1Pyr1	38024	3412	966	0.0897328	0.025405
1772066077_E06	pyramidal_CA1	CA1Pyr1	39904	1500	299	0.0375902	0.00749298
1772066077_E09	pyramidal_CA1	CA1PyrInt	56791	944	174	0.0166224	0.00306387
1772066077_E11	pyramidal_CA1	CA1Pyr1	45760	1017	207	0.0222247	0.0045236
1772066077_F04	pyramidal_CA1	CA1Pyr1	51642	3095	823	0.0599318	0.0159366
1772066077_F05	pyramidal_CA1	CA1Pyr1	78791	1675	301	0.0212588	0.00382023
1772066077_F06	pyramidal_CA1	CA1Pyr1	56529	5294	1523	0.093651	0.0269419
1772066077_G03	pyramidal_CA1	CA1Pyr1	35606	3831	968	0.107594	0.0271864
1772066077_G04	pyramidal_CA1	CA1Pyr1	106469	2543	463	0.0238849	0.00434868
1772066077_G05	pyramidal_CA1	CA1Pyr1	68505	5109	1262	0.0745785	0.018422
1772066077_G07	pyramidal_CA1	CA1Pyr2	39365	8873	2687	0.225403	0.0682586
1772066077_G09	pyramidal_CA1	CA1Pyr1	28972	487	82	0.0168093	0.00283032
1772066077_G11	pyramidal_CA1	CA1Pyr2	31066	7828	2459	0.25198	0.0791541
1772066077_G12	pyramidal_CA1	CA1Pyr1	46043	3064	848	0.0665465	0.0184176
1772066077_H01	pyramidal_CA1	CA1Pyr1	27980	1422	310	0.050822	0.0110793
1772066077_H06	pyramidal_CA1	CA1Pyr2	27628	7428	2268	0.268858	0.0820906
1772066077_H08	pyramidal_CA1	CA1PyrInt	41373	2655	679	0.0641723	0.0164117
1772066077_H11	pyramidal_CA1	CA1PyrInt	28145	1352	278	0.048037	0.00987742
1772066080_A01	pyramidal_CA1	CA1Pyr2	38968	6408	1822	0.164443	0.0467563
1772066080_A02	pyramidal_CA1	CA1Pyr2	24780	4335	1263	0.174939	0.0509685
1772066080_A04	pyramidal_CA1	CA1Pyr2	38898	5660	1767	0.145509	0.0454265
1772066080_A06	pyramidal_CA1	CA1Pyr2	35796	5578	1622	0.155827	0.0453123
1772066080_A12	pyramidal_CA1	CA1Pyr2	53083	7813	2342	0.147185	0.0441196
1772066080_B01	pyramidal_CA1	CA1Pyr2	25735	6006	1788	0.233379	0.0694774
1772066080_B05	pyramidal_CA1	CA1Pyr2	48163	14123	4332	0.293233	0.0899446
1772066080_B06	pyramidal_CA1	CA1Pyr1	33344	594	136	0.0178143	0.00407869
1772066080_B10	pyramidal_CA1	CA1Pyr2	40232	5156	1601	0.128157	0.0397942
1772066080_B12	pyramidal_CA1	CA1Pyr2	28512	4228	1215	0.148288	0.0426136
1772066080_C02	pyramidal_CA1	CA2Pyr2	74731	8340	2671	0.1116	0.0357415
1772066080_C05	pyramidal_CA1	CA1Pyr2	26372	3731	1062	0.141476	0.04027
1772066080_C06	pyramidal_CA1	CA1Pyr2	35503	8049	2249	0.226713	0.0633468
1772066080_D01	pyramidal_CA1	CA1Pyr2	29320	5311	1630	0.181139	0.0555935
1772066080_D06	pyramidal_CA1	CA1Pyr1	59940	3729	1096	0.0622122	0.018285
1772066080_D10	pyramidal_CA1	CA1PyrInt	31772	2307	629	0.0726111	0.0197973
1772066080_D12	pyramidal_CA1	CA1Pyr1	62388	494	106	0.00791819	0.00169904
1772066080_E04	pyramidal_CA1	CA1Pyr1	35280	327	79	0.00926871	0.00223923
1772066080_E06	pyramidal_CA1	CA1Pyr2	38625	7909	2082	0.204764	0.0539029
1772066080_F06	pyramidal_CA1	CA1Pyr1	139636	9911	2921	0.0709774	0.0209187
1772066080_F10	pyramidal_CA1	CA1Pyr2	40933	5300	1568	0.12948	0.0383065
1772066080_F12	pyramidal_CA1	CA1Pyr1	97909	6475	1884	0.0661328	0.0192424
1772066080_G02	pyramidal_CA1	CA1Pyr2	15320	3853	1056	0.251501	0.0689295
1772066080_G03	pyramidal_CA1	CA1Pyr2	38868	7000	2116	0.180097	0.0544407
1772066080_G06	pyramidal_CA1	CA1Pyr2	68165	10470	3122	0.153598	0.0458006
1772066080_G10	pyramidal_CA1	CA1Pyr2	29576	5081	1516	0.171795	0.0512578
1772066080_G11	pyramidal_CA1	CA1Pyr2	43110	8367	2454	0.194085	0.0569241
1772066080_H01	pyramidal_CA1	CA1Pyr1	62425	2198	611	0.0352103	0.00978775
1772066080_H03	pyramidal_CA1	CA1Pyr2	36522	6118	1850	0.167515	0.0506544
1772066080_H05	pyramidal_CA1	CA1Pyr2	15565	3196	969	0.205332	0.0622551
1772066080_H06	pyramidal_CA1	CA1Pyr2	47336	6881	2078	0.145365	0.0438989
1772066080_H11	pyramidal_CA1	CA1Pyr2	71069	10269	2829	0.144493	0.0398064
1772066089_A02	pyramidal_CA1	CA1Pyr1	55813	952	189	0.017057	0.00338631
1772066089_A03	pyramidal_CA1	CA1Pyr2	35998	10238	3094	0.284405	0.0859492
1772066089_A05	pyramidal_CA1	CA1Pyr2	43135	9950	2879	0.230671	0.0667439
1772066089_A06	pyramidal_CA1	CA1Pyr2	43071	5037	1415	0.116946	0.0328527
1772066089_A09	pyramidal_CA1	CA1Pyr2	20216	6917	2109	0.342155	0.104323
1772066089_A12	pyramidal_CA1	CA1Pyr2	37127	8867	2540	0.238829	0.0684138
1772066089_B02	pyramidal_CA1	CA1Pyr2	24304	6519	1965	0.268227	0.0808509
1772066089_B03	pyramidal_CA1	CA1Pyr2	44985	11780	3570	0.261865	0.0793598
1772066089_B10	pyramidal_CA1	CA1Pyr2	22287	4271	1304	0.191636	0.0585094
1772066089_C03	pyramidal_CA1	CA1Pyr1	57813	2679	688	0.0463391	0.0119004
1772066089_C06	pyramidal_CA1	CA1Pyr2	32451	9949	2997	0.306585	0.0923546
1772066089_C07	pyramidal_CA1	CA1Pyr1	99768	4174	1193	0.0418371	0.0119577
1772066089_C12	pyramidal_CA1	CA1Pyr1	71638	5106	1371	0.071275	0.0191379
1772066089_D02	pyramidal_CA1	CA1Pyr2	50877	14419	4544	0.283409	0.0893134
1772066089_D04	pyramidal_CA1	CA1Pyr2	48954	11886	3617	0.242799	0.0738857
1772066089_D10	pyramidal_CA1	CA1Pyr2	38126	6200	2004	0.162619	0.0525626
1772066089_D12	pyramidal_CA1	CA1Pyr1	77715	3113	811	0.0400566	0.0104356
1772066089_E04	pyramidal_CA1	CA1Pyr2	35225	11312	3498	0.321136	0.0993045
1772066089_E11	pyramidal_CA1	CA1Pyr2	27386	7973	2510	0.291134	0.0916527
1772066089_F04	pyramidal_CA1	CA1Pyr2	27141	7360	2207	0.271176	0.0813161
1772066089_F09	pyramidal_CA1	SubPyr	42383	16404	5460	0.387042	0.128825
1772066089_F11	pyramidal_CA1	CA1Pyr2	34304	10341	3219	0.301452	0.0938375
1772066089_G05	pyramidal_CA1	CA1Pyr2	24735	5626	1629	0.227451	0.0658581
1772066089_G06	pyramidal_CA1	CA1Pyr2	58557	8352	2565	0.14263	0.0438035
1772066089_G10	pyramidal_CA1	CA1Pyr2	23641	5804	1673	0.245506	0.0707669
1772066089_G11	pyramidal_CA1	CA1Pyr2	26092	6862	2002	0.262992	0.0767285
1772066089_G12	pyramidal_CA1	CA1Pyr2	32050	7567	2073	0.2361	0.0646802
1772066089_H02	pyramidal_CA1	CA1Pyr2	40389	10977	3294	0.271782	0.0815569
1772066089_H05	pyramidal_CA1	CA1Pyr2	26611	7830	2359	0.294239	0.0886476
1772066089_H06	pyramidal_CA1	CA1Pyr2	46105	12942	3873	0.280707	0.0840039
1772066089_H10	pyramidal_CA1	CA1Pyr2	17937	5652	1668	0.315103	0.0929921
1772066090_A01	pyramidal_CA1	CA1Pyr1	51343	1217	121	0.0237033	0.0023567
1772066090_A08	pyramidal_CA1	CA1PyrInt	49784	786	136	0.0157882	0.0027318
1772066090_A11	pyramidal_CA1	CA1Pyr1	58475	861	143	0.0147242	0.00244549
1772066090_B01	pyramidal_CA1	CA1PyrInt	61993	1151	136	0.0185666	0.0021938
1772066090_B09	pyramidal_CA1	CA1Pyr1	76114	1721	324	0.0226108	0.00425677
1772066090_B10	pyramidal_CA1	CA1Pyr2	39307	7145	2157	0.181774	0.0548757
1772066090_C02	pyramidal_CA1	CA1Pyr1	108385	1684	282	0.0155372	0.00260184
1772066090_C03	pyramidal_CA1	CA1Pyr1	58483	673	118	0.0115076	0.00201768
1772066090_C04	pyramidal_CA1	CA1Pyr1	65656	4770	1163	0.0726514	0.0177135
1772066090_C09	pyramidal_CA1	CA1Pyr1	77592	1615	172	0.020814	0.00221672
1772066090_C10	pyramidal_CA1	CA1Pyr1	69519	1850	502	0.0266114	0.00722105
1772066090_C11	pyramidal_CA1	CA1Pyr1	29698	523	81	0.0176106	0.00272746
1772066090_D07	pyramidal_CA1	CA1PyrInt	49286	641	101	0.0130057	0.00204926
1772066090_D11	pyramidal_CA1	CA1PyrInt	33712	1890	517	0.0560631	0.0153358
1772066090_E03	pyramidal_CA1	CA1Pyr1	46349	585	118	0.0126216	0.0025459
1772066090_E04	pyramidal_CA1	CA1PyrInt	47251	1668	150	0.0353008	0.00317454
1772066090_E06	pyramidal_CA1	CA1Pyr1	71093	861	125	0.0121109	0.00175826
1772066090_E09	pyramidal_CA1	CA1Pyr1	64550	1029	149	0.0159411	0.00230829
1772066090_F01	pyramidal_CA1	CA1Pyr1	59458	636	140	0.0106966	0.0023546
1772066090_F06	pyramidal_CA1	CA1PyrInt	58411	597	100	0.0102207	0.00171201
1772066090_F07	pyramidal_CA1	CA1Pyr1	54809	3275	923	0.059753	0.0168403
1772066090_F10	pyramidal_CA1	CA1PyrInt	45058	662	99	0.0146922	0.00219717
1772066090_F11	pyramidal_CA1	CA1Pyr2	26935	5756	1650	0.2137	0.0612586
1772066090_G07	pyramidal_CA1	CA1Pyr1	33385	479	108	0.0143478	0.00323499
1772066090_G08	pyramidal_CA1	CA1PyrInt	39001	435	81	0.0111536	0.00207687
1772066090_G09	pyramidal_CA1	CA1PyrInt	56838	1631	262	0.0286956	0.00460959
1772066090_G10	pyramidal_CA1	CA1PyrInt	56498	735	100	0.0130093	0.00176997
1772066090_H03	pyramidal_CA1	CA1Pyr1	62694	2097	360	0.0334482	0.00574218
1772066090_H05	pyramidal_CA1	CA1PyrInt	50444	1019	130	0.0202006	0.00257712
1772066090_H06	pyramidal_CA1	CA1PyrInt	61151	870	128	0.0142271	0.00209318
1772066090_H07	pyramidal_CA1	CA1Pyr1	48175	1079	196	0.0223975	0.0040685
1772066095_A04	pyramidal_CA1	CA1Pyr2	30876	3519	1052	0.113972	0.0340718
1772066095_B09	pyramidal_CA1	CA1Pyr2	13886	3828	1122	0.275673	0.0808008
1772066095_B10	pyramidal_CA1	CA1Pyr2	15924	3667	1088	0.230281	0.0683245
1772066095_B11	pyramidal_CA1	CA1Pyr2	14316	2759	833	0.192721	0.0581866
1772066095_C01	pyramidal_CA1	CA1Pyr2	41205	7047	2228	0.171023	0.0540711
1772066095_C03	pyramidal_CA1	CA1Pyr2	27846	5813	1612	0.208755	0.0578898
1772066095_C04	pyramidal_CA1	CA1Pyr2	36954	3576	924	0.096769	0.0250041
1772066095_C06	pyramidal_CA1	CA1Pyr2	23589	4992	1381	0.211624	0.0585442
1772066095_C11	pyramidal_CA1	CA1Pyr1	50961	2445	690	0.0479779	0.0135398
1772066095_D01	pyramidal_CA1	CA1Pyr2	29721	3290	832	0.110696	0.0279937
1772066095_D06	pyramidal_CA1	SubPyr	42040	5124	1701	0.121884	0.0404615
1772066095_E05	pyramidal_CA1	CA1Pyr2	31978	7489	2065	0.234192	0.0645756
1772066095_E07	pyramidal_CA1	CA1Pyr1	72036	3353	860	0.0465462	0.0119385
1772066095_F03	pyramidal_CA1	CA1Pyr2	26215	4825	1333	0.184055	0.0508488
1772066095_F06	pyramidal_CA1	CA1Pyr2	32870	6043	1921	0.183845	0.0584423
1772066095_G01	pyramidal_CA1	CA1Pyr2	33921	6624	1858	0.195277	0.0547743
1772066095_G03	pyramidal_CA1	CA1Pyr2	18629	3891	1061	0.208868	0.0569542
1772066095_G06	pyramidal_CA1	CA1Pyr2	31400	5601	1526	0.178376	0.0485987
1772066095_H08	pyramidal_CA1	CA1Pyr2	34525	3937	1246	0.114033	0.0360898
1772066095_H12	pyramidal_CA1	CA1Pyr2	28148	6990	2174	0.24833	0.0772346
1772066096_A01	pyramidal_CA1	CA1Pyr2	26276	7125	2146	0.27116	0.0816715
1772066096_A09	pyramidal_CA1	CA1Pyr2	26944	2880	801	0.106888	0.0297283
1772066096_A12	pyramidal_CA1	CA1Pyr2	46759	9316	2796	0.199234	0.059796
1772066096_B04	pyramidal_CA1	CA1Pyr2	21442	3075	872	0.14341	0.0406678
1772066096_B07	pyramidal_CA1	CA1Pyr2	46137	5399	1519	0.117021	0.0329237
1772066096_B10	pyramidal_CA1	CA1Pyr2	19427	4078	1099	0.209914	0.0565708
1772066096_B12	pyramidal_CA1	CA1Pyr2	46489	6248	1663	0.134397	0.0357719
1772066096_C05	pyramidal_CA1	CA1Pyr2	30345	4450	1175	0.146647	0.0387214
1772066096_C06	pyramidal_CA1	CA1Pyr2	33724	6190	1874	0.183549	0.0555687
1772066096_C10	pyramidal_CA1	CA1Pyr2	35436	3985	1070	0.112456	0.0301953
1772066096_D01	pyramidal_CA1	CA1Pyr2	63456	10494	2949	0.165374	0.0464731
1772066096_D03	pyramidal_CA1	CA1Pyr1	43963	3474	868	0.079021	0.0197439
1772066096_D04	pyramidal_CA1	CA1Pyr2	39373	6626	1873	0.168288	0.0475707
1772066096_D07	pyramidal_CA1	CA1Pyr1	57411	3558	970	0.0619742	0.0168957
1772066096_D09	pyramidal_CA1	CA1Pyr2	35870	5889	1695	0.164176	0.047254
1772066096_D10	pyramidal_CA1	CA1Pyr2	26149	4909	1245	0.187732	0.0476118
1772066096_D11	pyramidal_CA1	CA1Pyr2	80547	14924	4273	0.185283	0.0530498
1772066096_D12	pyramidal_CA1	CA1Pyr2	42122	7394	2263	0.175538	0.0537249
1772066096_E01	pyramidal_CA1	CA1Pyr2	24407	3997	1075	0.163764	0.0440447
1772066096_E03	pyramidal_CA1	CA1Pyr2	24564	3409	942	0.13878	0.0383488
1772066096_E04	pyramidal_CA1	CA1Pyr2	46032	6435	1828	0.139794	0.0397115
1772066096_E05	pyramidal_CA1	CA1Pyr2	21144	4694	1303	0.222002	0.061625
1772066096_E07	pyramidal_CA1	CA1Pyr1	49916	3805	1093	0.0762281	0.0218968
1772066096_E11	pyramidal_CA1	CA1Pyr1	53441	2158	455	0.040381	0.00851406
1772066096_E12	pyramidal_CA1	CA1Pyr2	44742	6405	1852	0.143154	0.0413929
1772066096_F01	pyramidal_CA1	CA1Pyr2	28796	4556	1386	0.158216	0.0481317
1772066096_F02	pyramidal_CA1	CA1Pyr2	30762	4137	1156	0.134484	0.0375788
1772066096_F07	pyramidal_CA1	CA1Pyr2	56010	7102	2120	0.126799	0.0378504
1772066096_F09	pyramidal_CA1	CA2Pyr2	34841	6903	2198	0.198129	0.0630866
1772066096_F12	pyramidal_CA1	CA1Pyr2	48764	9403	2706	0.192827	0.0554918
1772066096_G02	pyramidal_CA1	CA1Pyr2	24193	5022	1457	0.207581	0.060224
1772066096_G09	pyramidal_CA1	CA1Pyr1	33388	1612	439	0.0482808	0.0131484
1772066096_G10	pyramidal_CA1	CA1Pyr2	22110	5526	1670	0.249932	0.0755314
1772066096_H08	pyramidal_CA1	CA1Pyr2	59464	8150	2178	0.137058	0.0366272
1772066097_A01	pyramidal_CA1	CA1Pyr2	32457	9130	2640	0.281295	0.0813384
1772066097_A02	pyramidal_CA1	CA1Pyr2	19094	3969	1160	0.207866	0.0607521
1772066097_A03	pyramidal_CA1	CA1Pyr2	35033	10259	3193	0.292838	0.0911426
1772066097_A04	pyramidal_CA1	CA2Pyr2	40858	5833	1815	0.142763	0.0444221
1772066097_A05	pyramidal_CA1	CA1Pyr2	21691	4244	1303	0.195657	0.060071
1772066097_A06	pyramidal_CA1	CA1Pyr2	31161	7448	2253	0.239017	0.0723019
1772066097_A11	pyramidal_CA1	CA1Pyr2	21886	5319	1654	0.243032	0.0755734
1772066097_B04	pyramidal_CA1	CA1Pyr2	29716	8100	2358	0.27258	0.0793512
1772066097_B05	pyramidal_CA1	CA1Pyr2	28817	8340	2476	0.289412	0.0859215
1772066097_C02	pyramidal_CA1	CA1Pyr2	24224	5871	1832	0.242363	0.0756275
1772066097_C05	pyramidal_CA1	CA1Pyr2	24012	5526	1662	0.230135	0.0692154
1772066097_C10	pyramidal_CA1	CA1Pyr2	14585	3160	919	0.216661	0.0630099
1772066097_C11	pyramidal_CA1	CA1Pyr2	29815	5396	1588	0.180983	0.0532618
1772066097_D06	pyramidal_CA1	CA1Pyr2	31619	4383	1274	0.138619	0.0402922
1772066097_D07	pyramidal_CA1	CA1Pyr2	24583	3851	1050	0.156653	0.0427124
1772066097_D11	pyramidal_CA1	CA1Pyr2	48548	5825	1601	0.119984	0.0329777
1772066097_D12	pyramidal_CA1	CA1Pyr2	41357	6372	1851	0.154073	0.0447566
1772066097_E04	pyramidal_CA1	CA1Pyr2	24906	5704	1628	0.229021	0.0653658
1772066097_E07	pyramidal_CA1	CA1Pyr1	41761	958	190	0.0229401	0.0045497
1772066097_E12	pyramidal_CA1	CA1Pyr2	34659	4702	1368	0.135665	0.0394703
1772066097_F04	pyramidal_CA1	CA1Pyr2	35624	8348	2567	0.234336	0.0720582
1772066097_F06	pyramidal_CA1	CA1Pyr2	33499	2396	592	0.0715245	0.0176722
1772066097_F11	pyramidal_CA1	CA1Pyr2	36562	6453	1895	0.176495	0.0518298
1772066097_F12	pyramidal_CA1	CA1Pyr2	45528	11461	3522	0.251735	0.077359
1772066097_G05	pyramidal_CA1	CA1Pyr2	28838	7075	2088	0.245336	0.0724045
1772066097_G06	pyramidal_CA1	CA1Pyr2	52674	5332	1608	0.101226	0.0305274
1772066097_G07	pyramidal_CA1	CA1Pyr1	37329	1640	364	0.0439337	0.00975113
1772066097_G10	pyramidal_CA1	CA1Pyr2	28184	7027	2028	0.249326	0.0719557
1772066097_G11	pyramidal_CA1	CA1Pyr2	48775	10693	3431	0.219231	0.0703434
1772066097_H03	pyramidal_CA1	CA2Pyr2	24627	7059	2394	0.286637	0.0972104
1772066097_H07	pyramidal_CA1	SubPyr	38588	3768	1198	0.0976469	0.0310459
1772066097_H10	pyramidal_CA1	CA1Pyr2	15681	3105	909	0.19801	0.0579682
1772066097_H11	pyramidal_CA1	CA1Pyr2	52646	6314	1668	0.119933	0.0316833
1772066098_A02	pyramidal_CA1	CA1Pyr2	15605	4491	1295	0.287792	0.0829862
1772066098_A06	pyramidal_CA1	CA1Pyr2	23416	2909	861	0.124231	0.0367697
1772066098_A07	pyramidal_CA1	CA1Pyr1	20790	1345	423	0.0646946	0.0203463
1772066098_A08	pyramidal_CA1	CA1Pyr2	16021	3977	1172	0.248237	0.073154
1772066098_B02	pyramidal_CA1	CA1Pyr2	15845	3006	900	0.189713	0.0568003
1772066098_B05	pyramidal_CA1	SubPyr	22227	5932	1931	0.266883	0.0868763
1772066098_C01	pyramidal_CA1	CA1Pyr2	13998	972	232	0.0694385	0.0165738
1772066098_C03	pyramidal_CA1	CA1Pyr2	21193	4000	1199	0.188742	0.0565753
1772066098_C05	pyramidal_CA1	CA1Pyr2	14843	2927	796	0.197197	0.053628
1772066098_C08	pyramidal_CA1	CA1Pyr2	21860	4905	1455	0.224382	0.0665599
1772066098_C09	pyramidal_CA1	CA1Pyr2	20479	4872	1474	0.237902	0.0719762
1772066098_D02	pyramidal_CA1	CA1Pyr2	23948	3189	890	0.133164	0.0371639
1772066098_D03	pyramidal_CA1	CA1Pyr2	16006	2430	706	0.151818	0.0441085
1772066098_D05	pyramidal_CA1	CA1Pyr2	12907	2412	606	0.186875	0.0469513
1772066098_D09	pyramidal_CA1	CA1Pyr2	12874	2597	720	0.201724	0.0559267
1772066098_E01	pyramidal_CA1	CA1Pyr2	19095	3705	1103	0.19403	0.0577638
1772066098_E02	pyramidal_CA1	CA1Pyr2	21295	3210	896	0.15074	0.0420756
1772066098_E03	pyramidal_CA1	CA1Pyr2	18805	3948	1196	0.209944	0.0636001
1772066098_E05	pyramidal_CA1	SubPyr	31218	5360	1524	0.171696	0.048818
1772066098_E09	pyramidal_CA1	CA1Pyr2	25292	3356	1039	0.13269	0.0410802
1772066098_E11	pyramidal_CA1	CA1Pyr2	30095	6027	1787	0.200266	0.0593786
1772066098_F02	pyramidal_CA1	CA1Pyr2	20734	3196	860	0.154143	0.0414778
1772066098_F07	pyramidal_CA1	CA1Pyr2	21108	4096	1208	0.19405	0.0572295
1772066098_G02	pyramidal_CA1	CA1Pyr2	26653	3834	1056	0.143849	0.0396203
1772066098_G10	pyramidal_CA1	CA1Pyr2	9786	1995	555	0.203863	0.0567137
1772066098_H04	pyramidal_CA1	CA1Pyr2	24386	5490	1586	0.225129	0.0650373
1772066098_H05	pyramidal_CA1	CA1Pyr2	18901	2336	664	0.123591	0.0351304
1772066098_H06	pyramidal_CA1	CA1Pyr2	21877	2926	843	0.133748	0.0385336
1772066098_H11	pyramidal_CA1	CA1Pyr1	24941	1385	337	0.0555311	0.0135119
1772066099_A03	pyramidal_CA1	CA1Pyr2	28638	7114	2306	0.248411	0.0805224
1772066099_A04	pyramidal_CA1	CA1Pyr2	63255	8005	2772	0.126551	0.0438226
1772066099_A06	pyramidal_CA1	CA1Pyr2	54418	8041	2475	0.147764	0.0454813
1772066099_A07	pyramidal_CA1	CA1Pyr2	81993	9772	3022	0.119181	0.0368568
1772066099_A08	pyramidal_CA1	CA1Pyr2	25429	9798	3337	0.385308	0.131228
1772066099_A11	pyramidal_CA1	CA2Pyr2	75275	21712	6659	0.288436	0.0884623
1772066099_A12	pyramidal_CA1	CA1Pyr1	76306	359	85	0.00470474	0.00111394
1772066099_B01	pyramidal_CA1	CA1Pyr2	57548	9769	3043	0.169754	0.0528776
1772066099_B02	pyramidal_CA1	CA2Pyr2	60931	14244	4457	0.233773	0.0731483
1772066099_B03	pyramidal_CA1	CA1Pyr2	39632	12230	3742	0.308589	0.0944187
1772066099_B05	pyramidal_CA1	CA1Pyr2	65768	5773	1772	0.0877783	0.0269432
1772066099_B06	pyramidal_CA1	CA2Pyr2	50660	9524	2885	0.187998	0.0569483
1772066099_B10	pyramidal_CA1	CA1Pyr2	11653	3935	1170	0.337681	0.100403
1772066099_B11	pyramidal_CA1	CA1Pyr2	13901	4448	1475	0.319977	0.106107
1772066099_C03	pyramidal_CA1	CA1Pyr1	80339	708	177	0.00881266	0.00220316
1772066099_C05	pyramidal_CA1	CA1Pyr2	48581	4964	1523	0.10218	0.0313497
1772066099_C06	pyramidal_CA1	CA1Pyr2	30609	5678	1627	0.185501	0.0531543
1772066099_D01	pyramidal_CA1	CA1Pyr2	52617	9164	2841	0.174164	0.053994
1772066099_D02	pyramidal_CA1	CA1Pyr2	65937	7074	2113	0.107284	0.0320457
1772066099_D06	pyramidal_CA1	CA2Pyr2	53642	6940	2039	0.129376	0.0380113
1772066099_D09	pyramidal_CA1	CA1Pyr1	105933	452	118	0.00426685	0.00111391
1772066099_D11	pyramidal_CA1	CA2Pyr2	91994	9663	2885	0.105039	0.0313607
1772066099_D12	pyramidal_CA1	CA1Pyr2	54680	15222	4678	0.278383	0.0855523
1772066099_E01	pyramidal_CA1	CA1Pyr2	55164	8189	2458	0.148448	0.044558
1772066099_E02	pyramidal_CA1	CA1Pyr2	34890	9882	2885	0.283233	0.0826884
1772066099_E06	pyramidal_CA1	CA1Pyr2	63603	12586	3890	0.197884	0.0611606
1772066099_E12	pyramidal_CA1	CA1Pyr2	27637	5747	1728	0.207946	0.0625249
1772066099_F01	pyramidal_CA1	CA1Pyr2	39610	9049	2735	0.228452	0.0690482
1772066099_F03	pyramidal_CA1	CA1Pyr1	76072	512	134	0.00673047	0.00176149
1772066099_F04	pyramidal_CA1	CA1Pyr2	49791	10228	3104	0.205419	0.0623406
1772066099_F05	pyramidal_CA1	CA1Pyr2	31931	9537	2931	0.298675	0.0917917
1772066099_F06	pyramidal_CA1	CA1Pyr2	44233	10851	3209	0.245315	0.0725476
1772066099_F07	pyramidal_CA1	CA1Pyr1	74960	452	100	0.00602988	0.00133404
1772066099_F11	pyramidal_CA1	CA1Pyr2	45943	11342	3586	0.246871	0.0780532
1772066099_F12	pyramidal_CA1	CA1Pyr2	20985	5047	1502	0.240505	0.0715749
1772066099_G02	pyramidal_CA1	CA1Pyr2	79494	9132	2806	0.114877	0.0352983
1772066099_G04	pyramidal_CA1	CA2Pyr2	54736	12605	3935	0.230287	0.0718905
1772066099_G05	pyramidal_CA1	CA1Pyr2	30361	9800	3084	0.322783	0.101578
1772066099_G06	pyramidal_CA1	CA1Pyr2	35103	8588	2530	0.244651	0.0720736
1772066099_G10	pyramidal_CA1	CA1Pyr2	26786	7448	2256	0.278056	0.0842231
1772066099_G11	pyramidal_CA1	CA1Pyr2	35268	8971	2611	0.254367	0.0740331
1772066099_G12	pyramidal_CA1	CA2Pyr2	38982	11587	3690	0.29724	0.0946591
1772066099_H03	pyramidal_CA1	CA1Pyr2	24294	5165	1625	0.212604	0.0668889
1772066099_H05	pyramidal_CA1	CA1Pyr2	23184	4031	1229	0.17387	0.0530107
1772066099_H12	pyramidal_CA1	CA1Pyr2	56107	14388	4451	0.256439	0.0793306
1772066100_A03	pyramidal_CA1	CA1Pyr1	30408	3553	936	0.116844	0.0307814
1772066100_A06	pyramidal_CA1	CA1Pyr2	10404	1890	575	0.181661	0.0552672
1772066100_A08	pyramidal_CA1	CA1Pyr1	31768	985	200	0.031006	0.00629564
1772066100_A09	pyramidal_CA1	CA1Pyr2	45594	6085	1744	0.133461	0.0382506
1772066100_A10	pyramidal_CA1	CA1Pyr2	13809	2087	497	0.151133	0.035991
1772066100_A11	pyramidal_CA1	CA1Pyr2	17082	3032	891	0.177497	0.0521602
1772066100_B01	pyramidal_CA1	CA1Pyr2	10347	1952	575	0.188654	0.0555717
1772066100_B03	pyramidal_CA1	CA1Pyr1	26980	2654	752	0.0983692	0.0278725
1772066100_B07	pyramidal_CA1	CA1Pyr2	13569	2901	802	0.213796	0.0591053
1772066100_B12	pyramidal_CA1	CA1Pyr1	26065	1412	450	0.0541723	0.0172645
1772066100_C08	pyramidal_CA1	CA1Pyr2	19836	3441	966	0.173472	0.0486993
[truncated: 817 more rows]

## Sheet: Table EV4 Legend
Number of mRNA molecules and molecules mapping to TSSs for each cell. The column named Top2_valid_TSS_reads shows number of reads mapping to a major or minor TSS.
