# Supplementary material for: Alternative TSSs are co‐regulated in single cells in the mouse brain
Source: Mol Syst Biol. 2017 May 11;13(5):930. doi: 10.15252/msb.20167374 (PMC5448164; doi:10.15252/msb.20167374)
Supplement: Supplementary file 6 — Table EV5 [file MSB-13-930-s006.xlsx]

## Sheet: Supplemental Table 6 - CAGE tag
#TSS	Chr	Strand	Start	End	TSS Length
Cep290:p1	10	+	100544388	100544434	46
chr10:100051744..100051765,+	10	+	100589107	100589132	25
4930430F08Rik:p1	10	-	100589204	100589272	68
chr10:100053047..100053060,-	10	-	100590412	100590429	17
chr10:100053061..100053066,-	10	-	100590426	100590435	9
chr10:100053156..100053167,+	10	+	100590519	100590534	15
1700017N19Rik:p1	10	+	100592362	100592383	21
1700017N19Rik:p2	10	+	100592383	100592407	24
chr10:100283528..100283529,+	10	+	100820891	100820896	5
ENSMUST00000118589:p1	10	+	10343094	10343102	8
Mgat4c:p3	10	+	101681619	101681663	44
Mgat4c:p11	10	+	101681672	101681687	15
Mgat4c:p6	10	+	101681692	101681721	29
Mgat4c:p7	10	+	101681855	101681874	19
chr10:101542314..101542317,+	10	+	102079677	102079684	7
Mgat4c:p4	10	+	102158869	102158890	21
Mgat4c:p2	10	+	102158891	102158917	26
Mgat4c:p9	10	+	102158977	102158998	21
Mgat4c:p10	10	+	102158997	102159019	22
chr10:101630272..101630276,+	10	+	102167635	102167643	8
chr10:101641061..101641063,+	10	+	102178424	102178430	6
chr10:101664466..101664470,+	10	+	102201829	102201837	8
chr10:101688335..101688339,+	10	+	102225698	102225706	8
Mgat4c:p1	10	+	102374426	102374446	20
chr10:10194831..10194851,-	10	-	10475032	10475056	24
chr10:10194865..10194881,-	10	-	10475066	10475086	20
Nts:p1	10	-	102490424	102490443	19
Rassf9:p8	10	+	102511770	102511779	9
Rassf9:p4	10	+	102512029	102512064	35
Rassf9:p3	10	+	102512080	102512106	26
Rassf9:p1	10	+	102512213	102512293	80
Rassf9:p2	10	+	102512322	102512339	17
chr10:101975030..101975051,-	10	-	102512395	102512420	25
Rassf9:p11	10	+	102512443	102512459	16
Rassf9:p5	10	+	102512480	102512522	42
chr10:101982211..101982216,+	10	+	102519574	102519583	9
chr10:102002895..102002915,+	10	+	102540258	102540282	24
chr10:102009347..102009352,+	10	+	102546710	102546719	9
Alx1:p2	10	-	103028602	103028660	58
Alx1:p1	10	-	103028770	103028785	15
chr10:102491577..102491613,+	10	+	103028940	103028980	40
Alx1:p5	10	-	103029042	103029056	14
Alx1:p3	10	-	103029059	103029083	24
chr10:102491766..102491777,+	10	+	103029129	103029144	15
chr10:102491800..102491810,+	10	+	103029163	103029177	14
chr10:102508936..102508939,-	10	-	103046301	103046308	7
chr10:102607555..102607564,-	10	-	103144920	103144933	13
chr10:102607602..102607613,-	10	-	103144967	103144982	15
chr10:102608111..102608126,-	10	-	103145476	103145495	19
Lrriq1:p1	10	-	103236279	103236330	51
Lrriq1:p2	10	-	103236344	103236357	13
Rab32:p3	10	-	10558095	10558128	33
Rab32:p1	10	-	10558130	10558193	63
Rab32:p2	10	-	10558198	10558253	55
chr10:102797187..102797220,+	10	+	103334550	103334587	37
Slc6a15:p4	10	+	103367649	103367670	21
Slc6a15:p2	10	+	103367689	103367748	59
Slc6a15:p1	10	+	103367745	103367837	92
chr10:102831961..102831980,+	10	+	103369324	103369347	23
chr10:102832010..102832015,+	10	+	103369373	103369382	9
chr10:103589941..103589943,-	10	-	104127358	104127364	6
chr10:103859624..103859626,+	10	+	104422565	104422571	6
chr10:10408741..10408754,-	10	-	10688942	10688959	17
chr10:104096703..104096706,+	10	+	104659644	104659651	7
chr10:104184008..104184012,+	10	+	104746949	104746957	8
ENSMUST00000082498:p1	10	+	105040260	105040293	33
chr10:104633042..104633046,-	10	-	105195985	105195993	8
chr10:104675544..104675572,+	10	+	105238485	105238517	32
uc007ejk.1:p1	10	+	10748962	10748975	13
uc007ejl.1:p1,uc007ejm.1:p1	10	+	10751070	10751113	43
uc007ejl.1:p2,uc007ejm.1:p2	10	+	10751117	10751131	14
chr10:104733601..104733605,-	10	-	105296544	105296552	8
chr10:104752742..104752749,-	10	-	105315685	105315696	11
chr10:104752758..104752765,-	10	-	105315701	105315712	11
chr10:104893282..104893291,-	10	-	105456225	105456238	13
chr10:104958822..104958851,-	10	-	105521765	105521798	33
chr10:104959060..104959073,-	10	-	105522003	105522020	17
chr10:104969633..104969637,-	10	-	105532576	105532584	8
chr10:105005308..105005312,-	10	-	105568251	105568259	8
chr10:105010330..105010333,+	10	+	105573271	105573278	7
Tmtc2:p2	10	-	105574167	105574246	79
Tmtc2:p1	10	-	105574388	105574410	22
Tmtc2:p4	10	-	105574420	105574436	16
Tmtc2:p3	10	-	105574435	105574454	19
Tmtc2:p6	10	-	105574465	105574472	7
Gm15663:p1	10	+	105574535	105574567	32
Ccdc59:p2	10	+	105841061	105841133	72
BC067068:p1	10	-	105841322	105841375	53
Ccdc59:p3	10	+	105841418	105841437	19
Ccdc59:p1	10	+	105841451	105841513	62
chr10:105578262..105578266,+	10	+	106141203	106141211	8
Gm7263:p1	10	-	106192798	106192804	6
Ppfia2:p1	10	+	106470278	106470368	90
chr10:105933922..105933926,+	10	+	106496863	106496871	8
chr10:106069454..106069498,+	10	+	106632395	106632443	48
chr10:106069742..106069754,+	10	+	106632683	106632699	16
chr10:106069807..106069869,+	10	+	106632748	106632814	66
chr10:106112869..106112870,+	10	+	106675810	106675815	5
chr10:106316061..106316068,+	10	+	106879002	106879013	11
chr10:106316349..106316361,+	10	+	106879290	106879306	16
chr10:106316396..106316409,+	10	+	106879337	106879354	17
chr10:106316444..106316451,+	10	+	106879385	106879396	11
chr10:106316473..106316485,+	10	+	106879414	106879430	16
chr10:106316871..106316888,+	10	+	106879812	106879833	21
chr10:106316927..106316957,+	10	+	106879868	106879902	34
chr10:106317050..106317062,+	10	+	106879991	106880007	16
chr10:106386258..106386264,+	10	+	106949199	106949209	10
Acss3:p1	10	-	107123584	107123676	92
Acss3:p2	10	-	107123771	107123797	26
Lin7a:p6	10	+	107271325	107271365	40
Lin7a:p2	10	+	107271614	107271697	83
Lin7a:p4	10	+	107271694	107271721	27
Lin7a:p3	10	+	107271824	107271851	27
Lin7a:p1	10	+	107271865	107271889	24
Lin7a:p5	10	+	107271887	107271902	15
chr10:106709761..106709792,-	10	-	107272704	107272739	35
chr10:106786962..106786974,+	10	+	107349903	107349919	16
chr10:106858288..106858294,+	10	+	107421229	107421239	10
chr10:106920848..106920852,-	10	-	107483791	107483799	8
Myf5:p1	10	-	107486076	107486093	17
Myf6:p1	10	-	107494718	107494745	27
Myf6:p2	10	-	107494746	107494764	18
Myf6:p3	10	-	107494782	107494798	16
chr10:106932319..106932352,+	10	+	107495260	107495297	37
chr10:106984145..106984149,-	10	-	107547088	107547096	8
chr10:107080599..107080613,-	10	-	107643542	107643560	18
chr10:107080618..107080627,-	10	-	107643561	107643574	13
Ptprq:p3	10	-	107719892	107719903	11
Ptprq:p1	10	-	107719906	107719960	54
Ptprq:p2	10	-	107719977	107719992	15
Otogl:p4	10	-	107912252	107912265	13
Otogl:p1	10	-	107912321	107912337	16
Otogl:p2	10	-	107912335	107912360	25
Otogl:p5	10	-	107912361	107912370	9
Otogl:p3	10	-	107912373	107912387	14
Otogl:p6	10	-	107912438	107912447	9
chr10:107568143..107568168,+	10	+	108131084	108131113	29
Ppp1r12a:p8	10	+	108162041	108162054	13
Ppp1r12a:p3	10	+	108162077	108162113	36
Ppp1r12a:p5	10	+	108162110	108162126	16
Ppp1r12a:p4	10	+	108162142	108162170	28
Ppp1r12a:p9	10	+	108162171	108162178	7
Ppp1r12a:p1	10	+	108162177	108162217	40
Ppp1r12a:p6	10	+	108162267	108162280	13
Ppp1r12a:p7	10	+	108162299	108162315	16
Ppp1r12a:p2	10	+	108162355	108162409	54
chr10:107614355..107614359,+	10	+	108177296	108177304	8
chr10:10765383..10765394,-	10	-	11045584	11045599	15
chr10:107667601..107667605,+	10	+	108230542	108230550	8
chr10:107696829..107696842,+	10	+	108259770	108259787	17
chr10:107697886..107697901,+	10	+	108260827	108260846	19
chr10:107714778..107714790,+	10	+	108277719	108277735	16
Pawr:p1	10	+	108332109	108332160	51
Pawr:p5	10	+	108332160	108332171	11
Pawr:p3	10	+	108332170	108332183	13
Pawr:p4	10	+	108332660	108332690	30
Pawr:p2	10	+	108332691	108332744	53
chr10:107851541..107851547,+	10	+	108414482	108414492	10
chr10:107873748..107873751,+	10	+	108436689	108436696	7
chr10:107880104..107880107,-	10	-	108443047	108443054	7
chr10:107882075..107882083,-	10	-	108445018	108445030	12
chr10:107935358..107935367,-	10	-	108498301	108498314	13
chr10:107937509..107937521,-	10	-	108500452	108500468	16
chr10:107937584..107937595,-	10	-	108500527	108500542	15
chr10:107980160..107980166,+	10	+	108543101	108543111	10
Grm1:p3	10	-	11080986	11081026	40
Grm1:p2	10	-	11081091	11081135	44
Grm1:p1	10	-	11082286	11082375	89
chr10:108079435..108079447,-	10	-	108642378	108642394	16
chr10:108127268..108127272,-	10	-	108690211	108690219	8
chr10:108128077..108128088,+	10	+	108691018	108691033	15
chr10:108128195..108128205,-	10	-	108691138	108691152	14
chr10:108136827..108136867,-	10	-	108699770	108699814	44
Gm5136:p1	10	-	108700108	108700146	38
chr10:108147875..108147888,-	10	-	108710818	108710835	17
chr10:108156533..108156569,-	10	-	108719476	108719516	40
chr10:108233957..108233960,-	10	-	108796900	108796907	7
chr10:108236915..108236920,-	10	-	108799858	108799867	9
chr10:108316802..108316807,-	10	-	108879745	108879754	9
chr10:108316828..108316839,-	10	-	108879771	108879786	15
chr10:108331950..108331961,-	10	-	108894893	108894908	15
Syt1:p6	10	-	109009054	109009108	54
Syt1:p7	10	-	109010607	109010622	15
Syt1:p4	10	-	109010620	109010688	68
Syt1:p5	10	-	109010689	109010726	37
Syt1:p8	10	-	109010734	109010749	15
Syt1:p1	10	-	109010859	109010921	62
Syt1:p2	10	-	109010921	109010955	34
Syt1:p3	10	-	109010954	109010986	32
chr10:108574350..108574353,+	10	+	109137291	109137298	7
Shprh:p2	10	+	11149384	11149401	17
Shprh:p3	10	+	11149403	11149418	15
Shprh:p1	10	+	11149446	11149514	68
chr10:109075905..109075909,-	10	-	109638848	109638856	8
chr10:109217136..109217139,-	10	-	109780079	109780086	7
chr10:109227228..109227241,-	10	-	109790171	109790188	17
chr10:109270251..109270276,-	10	-	109833194	109833223	29
chr10:109320794..109320838,-	10	-	109883737	109883785	48
Nav3:p6	10	-	109903813	109903832	19
Nav3:p5	10	-	109903829	109903848	19
Nav3:p2	10	-	109903851	109903874	23
Nav3:p1	10	-	109903874	109903903	29
Nav3:p4	10	-	109903910	109903930	20
Nav3:p3	10	-	109903951	109903969	18
Nav3:p8	10	-	109904011	109904025	14
chr10:109437958..109437969,-	10	-	110000901	110000916	15
chr10:109437990..109437999,-	10	-	110000933	110000946	13
chr10:109521596..109521601,-	10	-	110084539	110084548	9
chr10:109535371..109535383,-	10	-	110098314	110098330	16
chr10:109563945..109563951,-	10	-	110126888	110126898	10
chr10:109586641..109586671,-	10	-	110149584	110149618	34
chr10:109589324..109589329,-	10	-	110152267	110152276	9
chr10:109774157..109774160,-	10	-	110337100	110337107	7
chr10:109892977..109893064,-	10	-	110455920	110456011	91
chr10:109893253..109893269,-	10	-	110456196	110456216	20
chr10:109893270..109893300,-	10	-	110456213	110456247	34
chr10:11000158..11000159,-	10	-	11280359	11280364	5
Fbxo30:p1	10	+	11281301	11281358	57
Fbxo30:p2	10	+	11281357	11281384	27
Fbxo30:p6	10	+	11281550	11281561	11
Fbxo30:p3	10	+	11281580	11281621	41
chr10:11003012..11003016,+	10	+	11283211	11283219	8
chr10:11006032..11006035,+	10	+	11286231	11286238	7
chr10:110097150..110097185,+	10	+	110660091	110660130	39
E2f7:p1	10	+	110745430	110745534	104
chr10:110239660..110239669,-	10	-	110802603	110802616	13
chr10:110293736..110293747,-	10	-	110856679	110856694	15
uc007gzq.1:p1,uc007gzr.1:p1	10	-	110896500	110896542	42
chr10:110335112..110335117,-	10	-	110898055	110898064	9
Csrp2:p1	10	+	110920167	110920189	22
chr10:110370940..110370941,+	10	+	110933881	110933886	5
chr10:110371347..110371352,+	10	+	110934288	110934297	9
chr10:110374972..110374985,+	10	+	110937913	110937930	17
Zdhhc17:p1	10	-	111010000	111010028	28
Zdhhc17:p2	10	-	111010265	111010276	11
chr10:110568947..110568949,-	10	-	111131890	111131896	6
chr10:110571697..110571707,-	10	-	111134640	111134654	14
chr10:110594409..110594448,-	10	-	111157352	111157395	43
chr10:110597526..110597550,+	10	+	111160467	111160495	28
Osbpl8:p3	10	+	111164752	111164779	27
Osbpl8:p1	10	+	111164791	111164812	21
Osbpl8:p2	10	+	111164819	111164869	50
Osbpl8:p4	10	+	111164866	111164883	17
Osbpl8:p5	10	+	111164884	111164899	15
chr10:110602819..110602833,+	10	+	111165760	111165778	18
chr10:110608435..110608438,-	10	-	111171378	111171385	7
Epm2a:p1	10	+	11343384	11343507	123
chr10:110663936..110663943,+	10	+	111226877	111226888	11
chr10:110663947..110663954,+	10	+	111226888	111226899	11
chr10:110684888..110684906,+	10	+	111247829	111247851	22
chr10:110684912..110684948,+	10	+	111247853	111247893	40
chr10:110710942..110710968,+	10	+	111273883	111273913	30
chr10:110732110..110732118,+	10	+	111295051	111295063	12
Bbs10:p2	10	+	111298679	111298690	11
Bbs10:p1	10	+	111298696	111298722	26
Nap1l1:p2	10	+	111473183	111473202	19
Nap1l1:p1	10	+	111473217	111473243	26
Nap1l1:p3	10	+	111473250	111473263	13
chr10:110911018..110911022,+	10	+	111473959	111473967	8
chr10:110922403..110922414,+	10	+	111485344	111485359	15
Phlda1:p1	10	+	111506539	111506564	25
chr10:110943995..110944018,+	10	+	111506936	111506963	27
chr10:110944372..110944394,-	10	-	111507315	111507341	26
chr10:110944429..110944453,-	10	-	111507372	111507400	28
chr10:110954018..110954038,-	10	-	111516961	111516985	24
chr10:110991047..110991081,+	10	+	111553988	111554026	38
chr10:111032929..111032936,+	10	+	111595870	111595881	11
chr10:111032948..111032961,+	10	+	111595889	111595906	17
chr10:111032964..111032974,+	10	+	111595905	111595919	14
chr10:111032979..111032991,+	10	+	111595920	111595936	16
chr10:111033014..111033027,+	10	+	111595955	111595972	17
chr10:111045659..111045691,+	10	+	111608600	111608636	36
chr10:111236842..111236862,-	10	-	111799785	111799809	24
chr10:111236914..111236937,-	10	-	111799857	111799884	27
Krr1:p1	10	+	111972747	111972806	59
chr10:111421885..111421903,+	10	+	111984826	111984848	22
Glipr1:p7	10	-	111995890	111995905	15
chr10:111433196..111433201,+	10	+	111996137	111996146	9
chr10:111433688..111433699,-	10	-	111996631	111996646	15
chr10:111433815..111433856,+	10	+	111996756	111996801	45
Glipr1:p3	10	-	111997098	111997115	17
Glipr1:p5	10	-	111997147	111997159	12
Glipr1:p1	10	-	111997165	111997205	40
Glipr1:p2	10	-	111997203	111997282	79
Glipr1:p4	10	-	112002611	112002639	28
Glipr1:p6	10	-	112002722	112002763	41
Glipr1l1:p2	10	+	112060180	112060208	28
Glipr1l1:p1	10	+	112060207	112060231	24
Glipr1l2:p2	10	+	112083331	112083342	11
Glipr1l2:p1	10	+	112083342	112083372	30
chr10:111597338..111597359,-	10	-	112160281	112160306	25
chr10:111597360..111597369,-	10	-	112160303	112160316	13
chr10:111597377..111597386,-	10	-	112160320	112160333	13
chr10:111664618..111664620,+	10	+	112227559	112227565	6
chr10:111668149..111668158,-	10	-	112231092	112231105	13
chr10:111706834..111706844,+	10	+	112269775	112269789	14
chr10:111706991..111707011,+	10	+	112269932	112269956	24
chr10:111707065..111707085,+	10	+	112270006	112270030	24
chr10:111707090..111707123,+	10	+	112270031	112270068	37
chr10:111707149..111707201,+	10	+	112270090	112270146	56
chr10:111707312..111707323,+	10	+	112270253	112270268	15
chr10:111707353..111707389,+	10	+	112270294	112270334	40
chr10:111708714..111708745,+	10	+	112271655	112271690	35
chr10:111709010..111709020,-	10	-	112271953	112271967	14
chr10:11211907..11211924,-	10	-	11492108	11492129	21
chr10:11211972..11211976,-	10	-	11492173	11492181	8
1700010J16Rik:p1	10	+	112726910	112726928	18
uc007har.1:p1	10	+	112837714	112837733	19
chr10:112365459..112365472,-	10	-	112928402	112928419	17
Atxn7l3b:p6	10	-	112928826	112928848	22
Atxn7l3b:p3	10	-	112928849	112928879	30
Atxn7l3b:p5	10	-	112928883	112928904	21
Atxn7l3b:p4	10	-	112928906	112928930	24
Atxn7l3b:p2	10	-	112928948	112928976	28
Atxn7l3b:p1	10	-	112928973	112929017	44
ENSMUST00000082773:p1	10	+	112931418	112931427	9
chr10:112709890..112709895,+	10	+	113272831	113272840	9
Timm8a1:p4	10	+	11609253	11609270	17
chr10:113856579..113856581,-	10	-	114419522	114419528	6
chr10:113953847..113953849,-	10	-	114516790	114516796	6
ENSMUST00000161975:p1	10	+	114757758	114757790	32
Trhde:p9	10	-	114802234	114802248	14
Trhde:p6	10	-	114802261	114802285	24
Trhde:p4	10	-	114802297	114802325	28
Tph2:p1	10	-	115185014	115185032	18
chr10:114659747..114659758,-	10	-	115222690	115222705	15
chr10:114659760..114659768,-	10	-	115222703	115222715	12
chr10:114687562..114687573,-	10	-	115250505	115250520	15
chr10:114687587..114687596,-	10	-	115250530	115250543	13
Tbc1d15:p1	10	-	115251406	115251467	61
chr10:114688696..114688725,+	10	+	115251637	115251670	33
chr10:114707001..114707007,+	10	+	115269942	115269952	10
chr10:114725078..114725089,-	10	-	115288021	115288036	15
chr10:114725197..114725212,-	10	-	115288140	115288159	19
chr10:114726988..114726993,-	10	-	115289931	115289940	9
chr10:114751931..114751943,-	10	-	115314874	115314890	16
chr10:114751965..114751986,-	10	-	115314908	115314933	25
chr10:114752087..114752110,+	10	+	115315028	115315055	27
chr10:114752139..114752150,+	10	+	115315080	115315095	15
Rab21:p2	10	-	115315506	115315525	19
Rab21:p1	10	-	115315545	115315618	73
chr10:114798926..114798932,-	10	-	115361869	115361879	10
Tmem19:p4	10	-	115362151	115362166	15
Tmem19:p1	10	-	115362190	115362258	68
Tmem19:p2	10	-	115362474	115362500	26
Tmem19:p3	10	-	115362502	115362531	29
chr10:114799607..114799626,+	10	+	115362548	115362571	23
chr10:114799630..114799648,+	10	+	115362571	115362593	22
Thap2:p8	10	-	115384325	115384339	14
Thap2:p5	10	-	115384336	115384378	42
Thap2:p1	10	-	115384387	115384438	51
Thap2:p4	10	-	115384475	115384512	37
Thap2:p3	10	-	115384515	115384565	50
Thap2:p2	10	-	115384750	115384799	49
Zfc3h1:p2	10	+	115384918	115384950	32
Zfc3h1:p1	10	+	115384948	115385022	74
chr10:114825985..114825993,+	10	+	115388926	115388938	12
chr10:114848442..114848448,+	10	+	115411383	115411393	10
chr10:114859389..114859394,+	10	+	115422330	115422339	9
Zfc3h1:p6	10	+	115427316	115427333	17
chr10:114889639..114889644,+	10	+	115452580	115452589	9
chr10:114942702..114942717,-	10	-	115505645	115505664	19
chr10:115006802..115006806,-	10	-	115569745	115569753	8
A930009A15Rik:p1	10	+	115570006	115570036	30
A930009A15Rik:p2	10	+	115570038	115570056	18
Lgr5:p1	10	-	115587738	115587771	33
Tspan8:p10	10	+	115817127	115817142	15
Tspan8:p2	10	+	115817244	115817324	80
Tspan8:p5	10	+	115817324	115817343	19
Tspan8:p6	10	+	115817353	115817370	17
Tspan8:p4	10	+	115817438	115817455	17
Tspan8:p1	10	+	115817457	115817490	33
Tspan8:p3	10	+	115817496	115817515	19
chr10:115270095..115270098,+	10	+	115833036	115833043	7
chr10:115283373..115283385,+	10	+	115846314	115846330	16
Ptprr:p1	10	+	116018349	116018422	73
Ptprr:p4	10	+	116018423	116018441	18
Ptprr:p8	10	+	116018441	116018455	14
chr10:115535696..115535704,-	10	-	116098639	116098651	12
4933416C03Rik:p6	10	-	116113873	116113883	10
4933416C03Rik:p1	10	-	116113888	116113936	48
4933416C03Rik:p5	10	-	116113933	116113944	11
4933416C03Rik:p8	10	-	116113943	116113952	9
4933416C03Rik:p7	10	-	116113951	116113960	9
4933416C03Rik:p3	10	-	116114240	116114266	26
4933416C03Rik:p2	10	-	116114263	116114282	19
4933416C03Rik:p4	10	-	116114282	116114302	20
Ptprr:p6	10	+	116143878	116143903	25
Ptprr:p12	10	+	116143907	116143923	16
Ptprr:p14	10	+	116143939	116143953	14
chr10:115614018..115614024,-	10	-	116176961	116176971	10
Ptprr:p17	10	+	116177214	116177244	30
Ptprr:p2	10	+	116177390	116177418	28
Ptprr:p7	10	+	116177680	116177701	21
Ptprr:p3	10	+	116177699	116177764	65
chr10:115624741..115624744,+	10	+	116187682	116187689	7
chr10:115689954..115689969,+	10	+	116252895	116252914	19
Ptprb:p5	10	+	116275488	116275505	17
Ptprb:p3	10	+	116275533	116275577	44
Ptprb:p6	10	+	116275578	116275591	13
chr10:115726435..115726454,+	10	+	116289376	116289399	23
Ptprb:p4	10	+	116301414	116301429	15
Ptprb:p1	10	+	116301452	116301476	24
Ptprb:p2	10	+	116301486	116301505	19
chr10:115747077..115747081,+	10	+	116310018	116310026	8
chr10:115762285..115762289,+	10	+	116325226	116325234	8
chr10:115783936..115783945,+	10	+	116346877	116346890	13
chr10:115784442..115784445,+	10	+	116347383	116347390	7
chr10:115802415..115802428,+	10	+	116365356	116365373	17
chr10:115809917..115809921,+	10	+	116372858	116372866	8
chr10:115814687..115814688,+	10	+	116377628	116377633	5
chr10:115824525..115824531,+	10	+	116387466	116387476	10
ENSMUST00000134586:p1	10	+	116418045	116418104	59
1700058G18Rik:p1	10	+	116418114	116418138	24
1700058G18Rik:p2	10	+	116418136	116418149	13
chr10:11589052..11589098,-	10	-	11869253	11869303	50
chr10:115910451..115910462,-	10	-	116473394	116473409	15
Kcnmb4:p2	10	-	116473417	116473517	100
Kcnmb4:p5	10	-	116473544	116473564	20
Kcnmb4:p3	10	-	116473627	116473647	20
Kcnmb4:p1	10	-	116473874	116473932	58
chr10:115946083..115946090,+	10	+	116509024	116509035	11
chr10:115946093..115946120,+	10	+	116509034	116509065	31
chr10:115952450..115952453,-	10	-	116515393	116515400	7
chr10:115955023..115955027,-	10	-	116517966	116517974	8
chr10:115959155..115959159,-	10	-	116522098	116522106	8
chr10:115972876..115972889,-	10	-	116535819	116535836	17
chr10:115982875..115982879,-	10	-	116545818	116545826	8
Cnot2:p4	10	-	116549100	116549131	31
Cnot2:p5	10	-	116549314	116549327	13
chr10:115996320..115996346,-	10	-	116559263	116559293	30
chr10:115996350..115996356,-	10	-	116559293	116559303	10
chr10:115996382..115996395,-	10	-	116559325	116559342	17
chr10:116002048..116002057,-	10	-	116564991	116565004	13
Cnot2:p1	10	-	116581477	116581510	33
ENSMUST00000064101:p1	10	+	116581542	116581586	44
ENSMUST00000064101:p3	10	+	116581586	116581608	22
Cnot2:p2	10	-	116581823	116581878	55
chr10:116019179..116019195,-	10	-	116582122	116582142	20
1700030O20Rik:p1	10	-	116729156	116729202	46
Gm239:p4	10	-	116896674	116896688	14
Gm239:p1	10	-	116896907	116896959	52
chr10:116350928..116350957,-	10	-	116913871	116913904	33
chr10:116351057..116351076,+	10	+	116913998	116914021	23
chr10:116351158..116351171,+	10	+	116914099	116914116	17
chr10:116351174..116351184,+	10	+	116914115	116914129	14
chr10:116351204..116351237,+	10	+	116914145	116914182	37
chr10:116351243..116351254,+	10	+	116914184	116914199	15
chr10:116351336..116351359,+	10	+	116914277	116914304	27
chr10:116351414..116351454,+	10	+	116914355	116914399	44
chr10:116355981..116355987,-	10	-	116918924	116918934	10
chr10:116356695..116356714,-	10	-	116919638	116919661	23
chr10:116363135..116363158,-	10	-	116926078	116926105	27
chr10:116368907..116368923,-	10	-	116931850	116931870	20
Rab3ip:p1	10	-	116950365	116950435	70
4933412E12Rik:p1	10	+	116950550	116950626	76
uc007hcm.1:p1,uc007hcn.1:p1	10	+	116950630	116950648	18
chr10:116399484..116399488,+	10	+	116962425	116962433	8
chr10:116399500..116399516,+	10	+	116962441	116962461	20
chr10:116399518..116399523,+	10	+	116962459	116962468	9
D630029K05Rik:p2	10	+	116964731	116964746	15
D630029K05Rik:p1	10	+	116964744	116964761	17
D630029K05Rik:p5	10	+	116964776	116964787	11
D630029K05Rik:p6	10	+	116964829	116964843	14
D630029K05Rik:p3	10	+	116966218	116966247	29
D630029K05Rik:p4	10	+	116966283	116966296	13
ENSMUST00000033651:p1	10	+	116966360	116966368	8
chr10:116410277..116410287,-	10	-	116973220	116973234	14
Best3:p3	10	+	116986619	116986636	17
Best3:p1	10	+	116986648	116986696	48
Lrrc10:p1	10	+	117045343	117045364	21
chr10:116500391..116500422,-	10	-	117063334	117063369	35
Cct2:p1	10	-	117063763	117063805	42
chr10:116509143..116509144,-	10	-	117072086	117072091	5
chr10:116524183..116524186,-	10	-	117087126	117087133	7
chr10:116553544..116553548,-	10	-	117116487	117116495	8
Frs2:p2	10	-	117148480	117148513	33
Frs2:p1	10	-	117148510	117148549	39
chr10:116587456..116587469,-	10	-	117150399	117150416	17
chr10:116627317..116627334,-	10	-	117190260	117190281	21
chr10:116652899..116652908,-	10	-	117215842	117215855	13
Yeats4:p4	10	-	117217335	117217365	30
chr10:116661302..116661324,+	10	+	117224243	117224269	26
Yeats4:p1	10	-	117224479	117224502	23
chr10:116671077..116671083,-	10	-	117234020	117234030	10
chr10:116671100..116671107,-	10	-	117234043	117234054	11
chr10:116671257..116671305,-	10	-	117234200	117234252	52
chr10:116671358..116671366,-	10	-	117234301	117234313	12
chr10:116671478..116671487,-	10	-	117234421	117234434	13
chr10:116675596..116675615,-	10	-	117238539	117238562	23
9530003J23Rik:p4	10	-	117238572	117238585	13
9530003J23Rik:p1	10	-	117238588	117238617	29
9530003J23Rik:p3	10	-	117238629	117238644	15
9530003J23Rik:p2	10	-	117238646	117238657	11
9530003J23Rik:p6	10	-	117238664	117238679	15
9530003J23Rik:p5	10	-	117238864	117238900	36
chr10:116684994..116685004,+	10	+	117247935	117247949	14
chr10:116685037..116685048,+	10	+	117247978	117247993	15
chr10:116705315..116705318,+	10	+	117268256	117268263	7
chr10:116714486..116714508,-	10	-	117277429	117277455	26
chr10:116714720..116714745,-	10	-	117277663	117277692	29
chr10:116714809..116714859,-	10	-	117277752	117277806	54
chr10:116714942..116714986,-	10	-	117277885	117277933	48
chr10:116715054..116715061,-	10	-	117277997	117278008	11
chr10:116715083..116715118,-	10	-	117278026	117278065	39
chr10:116715155..116715176,-	10	-	117278098	117278123	25
chr10:116715229..116715252,-	10	-	117278172	117278199	27
chr10:116717723..116717760,-	10	-	117280666	117280707	41
chr10:116717791..116717822,-	10	-	117280734	117280769	35
chr10:116718058..116718061,-	10	-	117281001	117281008	7
Lyz2:p2	10	-	117282242	117282260	18
Lyz2:p1	10	-	117282261	117282283	22
Lyz2:p5	10	-	117282384	117282396	12
chr10:116722255..116722285,+	10	+	117285196	117285230	34
chr10:116725466..116725476,-	10	-	117288409	117288423	14
chr10:116725548..116725582,-	10	-	117288491	117288529	38
Lyz1:p1	10	-	117292862	117292873	11
chr10:116776803..116776806,-	10	-	117339746	117339753	7
chr10:116785297..116785302,-	10	-	117348240	117348249	9
chr10:116787938..116787943,-	10	-	117350881	117350890	9
chr10:116794171..116794174,-	10	-	117357114	117357121	7
chr10:116798102..116798119,-	10	-	117361045	117361066	21
Cpsf6:p3	10	-	117376905	117376920	15
Cpsf6:p2	10	-	117376921	117376957	36
Cpsf6:p1	10	-	117376954	117376981	27
chr10:116850962..116850973,-	10	-	117413905	117413920	15
Cpm:p1	10	+	117629490	117629507	17
chr10:117127591..117127611,-	10	-	117690534	117690558	24
Mdm2:p2	10	-	117710014	117710035	21
Mdm2:p7	10	-	117710072	117710090	18
Mdm2:p8	10	-	117710087	117710102	15
Mdm2:p5	10	-	117710102	117710131	29
Mdm2:p3	10	-	117710227	117710306	79
Mdm2:p6	10	-	117710643	117710664	21
Mdm2:p1	10	-	117710673	117710739	66
Mdm2:p4	10	-	117710744	117710776	32
Slc35e3:p2	10	-	117746330	117746353	23
Slc35e3:p1	10	-	117746355	117746421	66
chr10:117216278..117216316,-	10	-	117779221	117779263	42
Nup107:p1	10	-	117792662	117792720	58
chr10:117253034..117253041,-	10	-	117815977	117815988	11
chr10:117282143..117282150,-	10	-	117845086	117845097	11
Rap1b:p2	10	-	117845937	117845952	15
Rap1b:p1	10	-	117845958	117846012	54
chr10:117298192..117298219,+	10	+	117861133	117861164	31
chr10:117347567..117347572,-	10	-	117910510	117910519	9
chr10:117419687..117419711,-	10	-	117982630	117982658	28
chr10:117419958..117419964,+	10	+	117982899	117982909	10
chr10:117520003..117520013,-	10	-	118082946	118082960	14
chr10:117520111..117520146,-	10	-	118083054	118083093	39
chr10:117535019..117535023,-	10	-	118097962	118097970	8
chr10:117535232..117535258,+	10	+	118098173	118098203	30
chr10:117535326..117535337,+	10	+	118098267	118098282	15
chr10:117540297..117540338,-	10	-	118103240	118103285	45
chr10:117549570..117549587,+	10	+	118112511	118112532	21
Mdm1:p6	10	+	118141520	118141529	9
Mdm1:p8	10	+	118141528	118141534	6
Mdm1:p5	10	+	118141545	118141560	15
Mdm1:p7	10	+	118141557	118141566	9
Mdm1:p1	10	+	118141799	118141871	72
Mdm1:p2	10	+	118141882	118141899	17
Mdm1:p4	10	+	118141900	118141913	13
Mdm1:p3	10	+	118141914	118141929	15
chr10:117593164..117593168,+	10	+	118156105	118156113	8
chr10:117690196..117690207,+	10	+	118253137	118253152	15
Ifng:p1	10	+	118441041	118441051	10
chr10:117993582..117993598,-	10	-	118556525	118556545	20
chr10:118070499..118070503,-	10	-	118633442	118633450	8
chr10:118070541..118070564,-	10	-	118633484	118633511	27
chr10:118070804..118070831,+	10	+	118633745	118633776	31
chr10:118151492..118151509,+	10	+	118714433	118714454	21
chr10:118152816..118152835,-	10	-	118715759	118715782	23
chr10:118152943..118152983,+	10	+	118715884	118715928	44
Dyrk2:p2	10	-	118869125	118869157	32
Dyrk2:p1	10	-	118869158	118869188	30
chr10:118306849..118306861,-	10	-	118869792	118869808	16
chr10:118326297..118326311,-	10	-	118889240	118889258	18
chr10:118326312..118326322,-	10	-	118889255	118889269	14
chr10:118513215..118513229,-	10	-	119076158	119076176	18
chr10:118513236..118513248,-	10	-	119076179	119076195	16
chr10:118568161..118568170,+	10	+	119131102	119131115	13
Cand1:p9	10	-	119239499	119239519	20
Cand1:p10	10	-	119239516	119239535	19
Cand1:p4	10	-	119239734	119239753	19
Cand1:p6	10	-	119239814	119239829	15
Cand1:p3	10	-	119239978	119239997	19
Cand1:p1	10	-	119240005	119240095	90
Cand1:p2	10	-	119240102	119240133	31
Cand1:p5	10	-	119240131	119240156	25
Cand1:p8	10	-	119240489	119240539	50
chr10:118735746..118735747,-	10	-	119298689	119298694	5
1700025F24Rik:p2	10	+	119413429	119413440	11
1700025F24Rik:p1	10	+	119413452	119413476	24
chr10:118905779..118905781,+	10	+	119468720	119468726	6
chr10:118918571..118918574,+	10	+	119481512	119481519	7
chr10:118939780..118939792,+	10	+	119502721	119502737	16
chr10:118985804..118985808,+	10	+	119548745	119548753	8
chr10:118986529..118986533,+	10	+	119549470	119549478	8
chr10:119109737..119109762,+	10	+	119672678	119672707	29
chr10:119129065..119129082,+	10	+	119692006	119692027	21
chr10:119129089..119129104,+	10	+	119692030	119692049	19
chr10:119129106..119129125,+	10	+	119692047	119692070	23
chr10:119129451..119129463,+	10	+	119692392	119692408	16
uc007hen.1:p1	10	-	119850662	119850676	14
uc007hen.1:p2	10	-	119850679	119850690	11
Grip1:p16	10	+	119850731	119850756	25
Grip1:p19	10	+	119992894	119992905	11
Grip1:p2	10	+	119992913	119992959	46
Grip1:p11	10	+	119992959	119992973	14
Helb:p1	10	-	120112864	120112914	50
Helb:p2	10	-	120112912	120112948	36
Helb:p3	10	-	120112945	120112962	17
chr10:119577668..119577673,-	10	-	120140611	120140620	9
chr10:119610728..119610756,-	10	-	120173671	120173703	32
chr10:119611390..119611421,-	10	-	120174333	120174368	35
chr10:119611609..119611618,+	10	+	120174550	120174563	13
chr10:119612822..119612831,-	10	-	120175765	120175778	13
Irak3:p4	10	-	120201463	120201486	23
Irak3:p1	10	-	120201498	120201557	59
Irak3:p2	10	-	120201557	120201578	21
Tmbim4:p4	10	+	120201583	120201661	78
Tmbim4:p2	10	+	120208736	120208782	46
Tmbim4:p1	10	+	120208781	120208802	21
Tmbim4:p5	10	+	120208800	120208809	9
Tmbim4:p3	10	+	120208811	120208843	32
Gm12952:p1,Gm14535:p1,Llph:p1	10	+	120227027	120227082	55
Gm12952:p2,Gm14535:p2,Llph:p2	10	+	120227106	120227149	43
chr10:119667415..119667419,+	10	+	120230356	120230364	8
chr10:119799722..119799725,-	10	-	120362665	120362672	7
chr10:119800788..119800801,-	10	-	120363731	120363748	17
ENSMUST00000041178:p1,ENSMUST00000159621:p1,ENSMUST00000160091:p1,uc007hfc.1:p1,uc007hfd.1:p1	10	+	120364131	120364177	46
chr10:119807254..119807257,-	10	-	120370197	120370204	7
chr10:119817772..119817774,+	10	+	120380713	120380719	6
chr10:119825665..119825684,+	10	+	120388606	120388629	23
chr10:119845378..119845383,-	10	-	120408321	120408330	9
chr10:119899054..119899063,+	10	+	120461995	120462008	13
chr10:119899068..119899079,+	10	+	120462009	120462024	15
Hmga2:p6	10	-	120476209	120476224	15
Hmga2:p2	10	-	120476221	120476245	24
Hmga2:p11	10	-	120476244	120476249	5
Hmga2:p1	10	-	120476253	120476313	60
Hmga2:p3	10	-	120476489	120476530	41
Hmga2:p10	10	-	120476709	120476726	17
Hmga2:p5	10	-	120476735	120476767	32
Hmga2:p7	10	-	120476782	120476816	34
Hmga2:p8	10	-	120476897	120476919	22
Hmga2:p9	10	-	120476917	120476939	22
Hmga2:p4	10	-	120476944	120477025	81
chr10:120053963..120053967,+	10	+	120616904	120616912	8
chr10:120061343..120061376,-	10	-	120624286	120624323	37
chr10:120065209..120065225,-	10	-	120628152	120628172	20
chr10:120073158..120073163,-	10	-	120636101	120636110	9
chr10:120123300..120123309,-	10	-	120686243	120686256	13
chr10:120219756..120219759,-	10	-	120782699	120782706	7
chr10:120220366..120220372,-	10	-	120783309	120783319	10
chr10:120224312..120224320,+	10	+	120787253	120787265	12
chr10:120224341..120224353,+	10	+	120787282	120787298	16
chr10:120242648..120242669,-	10	-	120805591	120805616	25
chr10:120332383..120332393,-	10	-	120895326	120895340	14
chr10:120335578..120335590,-	10	-	120898521	120898537	16
Msrb3:p4	10	-	120898881	120898899	18
Msrb3:p1	10	-	120898909	120898957	48
Msrb3:p2	10	-	120898963	120898991	28
Msrb3:p3	10	-	120898988	120899014	26
Msrb3:p7	10	-	120899025	120899040	15
Msrb3:p5	10	-	120899050	120899065	15
Msrb3:p6	10	-	120899066	120899079	13
chr10:120336953..120336957,+	10	+	120899894	120899902	8
chr10:120416369..120416378,-	10	-	120979312	120979325	13
Lemd3:p1	10	-	120979326	120979376	50
Wif1:p2	10	+	121033982	121034013	31
Wif1:p7	10	+	121034056	121034075	19
Wif1:p1	10	+	121034165	121034198	33
Wif1:p3	10	+	121034196	121034219	23
Wif1:p4	10	+	121034245	121034266	21
Wif1:p6	10	+	121034270	121034293	23
chr10:120533644..120533674,+	10	+	121096585	121096619	34
Tbc1d30:p1	10	-	121310988	121311006	18
Tbc1d30:p2	10	-	121311006	121311034	28
Tbc1d30:p3	10	-	121311033	121311054	21
Gns:p1	10	+	121365075	121365159	84
chr10:120813509..120813534,+	10	+	121376450	121376479	29
chr10:120814242..120814271,+	10	+	121377183	121377216	33
chr10:120832307..120832329,+	10	+	121395248	121395274	26
chr10:120863626..120863627,-	10	-	121426569	121426574	5
chr10:120872794..120872830,-	10	-	121435737	121435777	40
chr10:120909831..120909835,-	10	-	121472774	121472782	8
chr10:120911138..120911151,-	10	-	121474081	121474098	17
chr10:120911291..120911303,+	10	+	121474232	121474248	16
chr10:120912861..120912876,-	10	-	121475804	121475823	19
Rassf3:p4	10	-	121476234	121476249	15
Rassf3:p1	10	-	121476247	121476278	31
Rassf3:p3	10	-	121476278	121476297	19
Rassf3:p2	10	-	121476306	121476330	24
chr10:120925906..120925917,+	10	+	121488847	121488862	15
chr10:120925925..120925935,+	10	+	121488866	121488880	14
chr10:120926034..120926053,+	10	+	121488975	121488998	23
chr10:120931085..120931111,-	10	-	121494028	121494058	30
chr10:120931489..120931490,+	10	+	121494430	121494435	5
chr10:120935197..120935206,-	10	-	121498140	121498153	13
chr10:120947386..120947401,+	10	+	121510327	121510346	19
chr10:120992711..120992715,-	10	-	121555654	121555662	8
Tbk1:p1	10	-	121586729	121586806	77
chr10:12103662..12103666,-	10	-	12383863	12383871	8
Xpot:p6	10	-	121626166	121626181	15
Xpot:p4	10	-	121626289	121626313	24
Xpot:p5	10	-	121626317	121626337	20
Xpot:p2	10	-	121626346	121626383	37
Xpot:p3	10	-	121626390	121626421	31
Xpot:p1	10	-	121626451	121626516	65
chr10:121063710..121063717,+	10	+	121626651	121626662	11
BC048403:p1	10	+	121739912	121739966	54
chr10:121177367..121177380,-	10	-	121740310	121740327	17
chr10:121237630..121237634,-	10	-	121800573	121800581	8
Srgap1:p6	10	-	121807097	121807112	15
chr10:121263385..121263388,-	10	-	121826328	121826335	7
chr10:12126650..12126654,-	10	-	12406851	12406859	8
chr10:121425116..121425117,-	10	-	121988059	121988064	5
Srgap1:p3	10	-	122047264	122047292	28
Srgap1:p2	10	-	122047292	122047325	33
Srgap1:p4	10	-	122047466	122047506	40
Srgap1:p1	10	-	122047764	122047855	91
Tmem5:p3	10	-	122096464	122096471	7
Tmem5:p1	10	-	122097077	122097199	122
chr10:12165080..12165083,-	10	-	12445281	12445288	7
chr10:121824059..121824072,+	10	+	122387000	122387017	17
chr10:121843445..121843446,+	10	+	122406386	122406391	5
Avpr1a:p1	10	+	122448528	122448551	23
Avpr1a:p2	10	+	122448548	122448576	28
chr10:121886442..121886451,+	10	+	122449383	122449396	13
chr10:122052939..122052965,+	10	+	122615880	122615910	30
chr10:122063906..122063911,+	10	+	122626847	122626856	9
Ppm1h:p6	10	+	122678629	122678642	13
Ppm1h:p7	10	+	122678652	122678665	13
Ppm1h:p2	10	+	122678723	122678756	33
Ppm1h:p1	10	+	122678761	122678812	51
Ppm1h:p5	10	+	122678977	122678992	15
Ppm1h:p3	10	+	122679008	122679023	15
Ppm1h:p4	10	+	122679038	122679053	15
chr10:122117152..122117156,+	10	+	122680093	122680101	8
chr10:122118218..122118225,+	10	+	122681159	122681170	11
chr10:122162413..122162416,+	10	+	122725354	122725361	7
Ppm1h:p9	10	+	122757129	122757182	53
chr10:122219753..122219769,+	10	+	122782694	122782714	20
chr10:122232220..122232223,+	10	+	122795161	122795168	7
chr10:122242606..122242608,+	10	+	122805547	122805553	6
chr10:122243131..122243135,+	10	+	122806072	122806080	8
chr10:122258231..122258235,+	10	+	122821172	122821180	8
chr10:122294453..122294498,-	10	-	122857396	122857445	49
chr10:122297423..122297464,+	10	+	122860364	122860409	45
chr10:122379031..122379035,+	10	+	122941972	122941980	8
chr10:122381779..122381783,+	10	+	122944720	122944728	8
chr10:122419399..122419402,-	10	-	122982342	122982349	7
Mirlet7i:p2	10	-	122985635	122985645	10
Mirlet7i:p1	10	-	122986049	122986067	18
chr10:122423525..122423554,-	10	-	122986468	122986501	33
Mon2:p1	10	-	123076366	123076394	28
Usp15:p6	10	-	123147292	123147305	13
Usp15:p3	10	-	123147305	123147338	33
Usp15:p4	10	-	123147341	123147363	22
Usp15:p7	10	-	123147364	123147380	16
chr10:122608843..122608894,-	10	-	123171786	123171841	55
chr10:122633523..122633524,-	10	-	123196466	123196471	5
Usp15:p1	10	-	123196915	123196964	49
Usp15:p2	10	-	123196975	123196990	15
chr10:12268528..12268573,-	10	-	12548729	12548778	49
chr10:12268684..12268712,-	10	-	12548885	12548917	32
Fam19a2:p1	10	+	123264105	123264126	21
chr10:122797236..122797248,+	10	+	123360177	123360193	16
chr10:122871768..122871778,+	10	+	123434709	123434723	14
chr10:12306095..12306125,-	10	-	12586296	12586330	34
chr10:12334395..12334415,-	10	-	12614596	12614620	24
Utrn:p17	10	-	12614686	12614703	17
Utrn:p12	10	-	12615032	12615072	40
chr10:12353875..12353921,-	10	-	12634076	12634126	50
chr10:124679220..124679225,-	10	-	125242163	125242172	9
Slc16a7:p14	10	-	125308791	125308804	13
Slc16a7:p15	10	-	125308804	125308809	5
Slc16a7:p2	10	-	125308808	125308828	20
Slc16a7:p6	10	-	125308842	125308856	14
uc007hha.1:p2	10	+	125308965	125308976	11
uc007hha.1:p1	10	+	125308993	125309006	13
Slc16a7:p5	10	-	125328355	125328372	17
Slc16a7:p1	10	-	125328370	125328415	45
Slc16a7:p3	10	-	125328453	125328473	20
Slc16a7:p7	10	-	125328482	125328499	17
Slc16a7:p8	10	-	125328498	125328513	15
Slc16a7:p9	10	-	125328529	125328544	15
Slc16a7:p11	10	-	125328546	125328559	13
Slc16a7:p4	10	-	125328557	125328576	19
Slc16a7:p10	10	-	125328640	125328658	18
Slc16a7:p12	10	-	125328956	125328971	15
chr10:124825905..124825911,-	10	-	125388848	125388858	10
chr10:124826407..124826439,-	10	-	125389350	125389386	36
chr10:124826487..124826609,-	10	-	125389430	125389556	126
chr10:124826630..124826650,-	10	-	125389573	125389597	24
chr10:124988598..124988600,+	10	+	125551539	125551545	6
Utrn:p1	10	-	12813539	12813593	54
Utrn:p7	10	-	12813600	12813615	15
Lrig3:p2	10	+	125966186	125966208	22
Lrig3:p1	10	+	125966211	125966273	62
chr10:12541968..12541976,-	10	-	12822169	12822181	12
chr10:12546728..12546774,-	10	-	12826929	12826979	50
chr10:12547088..12547105,-	10	-	12827289	12827310	21
chr10:12565810..12565812,+	10	+	12846009	12846015	6
uc007hhe.1:p1	10	+	126371967	126371999	32
Utrn:p6	10	-	12868173	12868190	17
Utrn:p3	10	-	12868189	12868230	41
chr10:12588765..12588779,+	10	+	12868964	12868982	18
Utrn:p4	10	-	12869083	12869140	57
Utrn:p2	10	-	12869143	12869225	82
Utrn:p5	10	-	12869488	12869520	32
Utrn:p13	10	-	12869629	12869644	15
chr10:126129581..126129595,-	10	-	126692524	126692542	18
Xrcc6bp1:p1	10	-	126901314	126901399	85
chr10:126365524..126365539,+	10	+	126928465	126928484	19
chr10:126415498..126415501,-	10	-	126978441	126978448	7
chr10:126415587..126415625,-	10	-	126978530	126978572	42
Ctdsp2:p2	10	+	126978687	126978750	63
chr10:126415934..126415952,-	10	-	126978877	126978899	22
Ctdsp2:p3	10	+	126978900	126978915	15
Ctdsp2:p1	10	+	126978925	126978974	49
Ctdsp2:p5	10	+	126979146	126979194	48
ENSMUST00000132203:p1	10	-	12923038	12923076	38
ENSMUST00000132203:p2	10	-	12923074	12923083	9
B230208H11Rik:p1	10	-	12923102	12923146	44
chr10:126434567..126434580,+	10	+	126997508	126997525	17
Avil:p1	10	+	127000729	127000748	19
Tsfm:p1	10	-	127030788	127030815	27
Tsfm:p2	10	-	127030812	127030841	29
Mettl1:p1	10	+	127041928	127041973	45
Cyp27b1:p1	10	+	127048232	127048247	15
chr10:12649672..12649677,-	10	-	12929867	12929876	9
March9:p5	10	-	127060134	127060151	17
March9:p1	10	-	127060162	127060209	47
March9:p2	10	-	127060257	127060309	52
March9:p3	10	-	127060337	127060390	53
Cdk4:p4,LOC640611:p4	10	+	127063524	127063539	15
Cdk4:p2,LOC640611:p2	10	+	127063545	127063598	53
Cdk4:p1,LOC640611:p1	10	+	127063596	127063656	60
Cdk4:p3,LOC640611:p3	10	+	127063653	127063671	18
chr10:126504688..126504716,-	10	-	127067631	127067663	32
chr10:126506152..126506165,-	10	-	127069095	127069112	17
Tspan31:p2	10	-	127070231	127070252	21
Tspan31:p1	10	-	127070253	127070305	52
chr10:126512321..126512381,+	10	+	127075262	127075326	64
chr10:126512385..126512454,+	10	+	127075326	127075399	73
Agap2:p1	10	+	127078883	127078919	36
Agap2:p3	10	+	127078919	127078947	28
Agap2:p7	10	+	127078961	127078966	5
Agap2:p4	10	+	127079003	127079025	22
Agap2:p2	10	+	127079037	127079070	33
Agap2:p5	10	+	127079112	127079128	16
Agap2:p6	10	+	127079156	127079171	15
chr10:126521637..126521642,+	10	+	127084578	127084587	9
chr10:126521712..126521729,+	10	+	127084653	127084674	21
chr10:126521782..126521802,+	10	+	127084723	127084747	24
chr10:126529723..126529744,+	10	+	127092664	127092689	25
chr10:126530093..126530097,+	10	+	127093034	127093042	8
Os9:p1	10	-	127121124	127121152	28
chr10:126566637..126566659,+	10	+	127129578	127129604	26
chr10:126566696..126566708,+	10	+	127129637	127129653	16
chr10:126573670..126573690,-	10	-	127136613	127136637	24
chr10:126573701..126573710,-	10	-	127136644	127136657	13
chr10:126578226..126578238,+	10	+	127141167	127141183	16
chr10:126582512..126582515,-	10	-	127145455	127145462	7
chr10:126586428..126586436,+	10	+	127149369	127149381	12
chr10:126587762..126587771,+	10	+	127150703	127150716	13
chr10:126587796..126587802,+	10	+	127150737	127150747	10
chr10:126599978..126600004,-	10	-	127162921	127162951	30
chr10:126600445..126600473,+	10	+	127163386	127163418	32
chr10:126600594..126600604,+	10	+	127163535	127163549	14
B4galnt1:p10	10	+	127164768	127164787	19
B4galnt1:p1	10	+	127165115	127165226	111
B4galnt1:p9	10	+	127165249	127165264	15
B4galnt1:p11	10	+	127165289	127165304	15
B4galnt1:p5	10	+	127165310	127165328	18
B4galnt1:p4	10	+	127165337	127165364	27
B4galnt1:p3	10	+	127165362	127165399	37
B4galnt1:p8	10	+	127165410	127165425	15
chr10:126602572..126602586,-	10	-	127165515	127165533	18
chr10:126602735..126602748,-	10	-	127165678	127165695	17
B4galnt1:p7	10	+	127165784	127165805	21
B4galnt1:p6	10	+	127165802	127165823	21
B4galnt1:p2	10	+	127165822	127165901	79
chr10:126603080..126603099,+	10	+	127166021	127166044	23
chr10:126603312..126603328,-	10	-	127166255	127166275	20
chr10:126603372..126603396,-	10	-	127166315	127166343	28
chr10:126603399..126603414,-	10	-	127166342	127166361	19
chr10:126603541..126603559,+	10	+	127166482	127166504	22
chr10:126603744..126603756,+	10	+	127166685	127166701	16
chr10:126604039..126604059,-	10	-	127166982	127167006	24
chr10:126604540..126604562,+	10	+	127167481	127167507	26
chr10:126604725..126604740,+	10	+	127167666	127167685	19
chr10:126604827..126604841,+	10	+	127167768	127167786	18
chr10:126608001..126608004,+	10	+	127170942	127170949	7
chr10:126609088..126609102,+	10	+	127172029	127172047	18
chr10:126614056..126614086,-	10	-	127176999	127177033	34
chr10:126616151..126616153,-	10	-	127179094	127179100	6
Slc26a10:p1	10	-	127180578	127180586	8
chr10:126618864..126618893,+	10	+	127181805	127181838	33
chr10:126618900..126618911,+	10	+	127181841	127181856	15
chr10:126618968..126618978,+	10	+	127181909	127181923	14
chr10:126624834..126624846,+	10	+	127187775	127187791	16
chr10:126625832..126625862,-	10	-	127188775	127188809	34
chr10:126625884..126625893,-	10	-	127188827	127188840	13
Arhgef25:p1	10	-	127189980	127190074	94
chr10:126628600..126628612,-	10	-	127191543	127191559	16
chr10:126630189..126630216,-	10	-	127193132	127193163	31
chr10:126632254..126632278,-	10	-	127195197	127195225	28
F420014N23Rik:p1	10	+	127195237	127195299	62
Dtx3:p1	10	-	127195712	127195742	30
Pip4k2c:p1	10	-	127211527	127211629	102
chr10:126667740..126667746,-	10	-	127230683	127230693	10
chr10:126679763..126679797,+	10	+	127242704	127242742	38
chr10:126679854..126679865,-	10	-	127242797	127242812	15
chr10:126680496..126680508,-	10	-	127243439	127243455	16
chr10:126680766..126680812,-	10	-	127243709	127243759	50
chr10:126684675..126684686,-	10	-	127247618	127247633	15
Kif5a:p4	10	-	127263042	127263053	11
Kif5a:p2	10	-	127263062	127263104	42
Kif5a:p1	10	-	127263101	127263136	35
Kif5a:p3	10	-	127263146	127263159	13
Kif5a:p5	10	-	127263314	127263348	34
Kif5a:p6	10	-	127263345	127263371	26
Dctn2:p2	10	+	127266253	127266293	40
Dctn2:p3	10	+	127266294	127266307	13
Dctn2:p1	10	+	127266321	127266443	122
chr10:126704082..126704102,-	10	-	127267025	127267049	24
Mbd6:p6	10	-	127286250	127286266	16
chr10:126723480..126723487,-	10	-	127286423	127286434	11
Mbd6:p10	10	-	127288758	127288777	19
Mbd6:p3	10	-	127288818	127288849	31
Mbd6:p1	10	-	127288850	127288921	71
Mbd6:p4	10	-	127288964	127289000	36
Mbd6:p2	10	-	127288998	127289038	40
Mbd6:p12	10	-	127289055	127289070	15
chr10:126727394..126727416,-	10	-	127290337	127290363	26
Ddit3:p1	10	+	127290783	127290804	21
chr10:126732500..126732504,+	10	+	127295441	127295449	8
chr10:126739863..126739868,-	10	-	127302806	127302815	9
Mars:p1	10	-	127311616	127311725	109
Mars:p2	10	-	127311739	127311766	27
chr10:12675867..12675881,+	10	+	12956058	12956076	18
Arhgap9:p1	10	+	127321863	127321885	22
Arhgap9:p9	10	+	127321904	127321913	9
Arhgap9:p4	10	+	127321912	127321931	19
Arhgap9:p8	10	+	127321998	127322027	29
chr10:126759338..126759353,+	10	+	127322279	127322298	19
chr10:126759970..126759980,+	10	+	127322911	127322925	14
chr10:126760660..126760677,-	10	-	127323603	127323624	21
Arhgap9:p2	10	+	127323697	127323737	40
Arhgap9:p3	10	+	127323738	127323782	44
Arhgap9:p7	10	+	127325632	127325652	20
Arhgap9:p5	10	+	127325652	127325676	24
Arhgap9:p6	10	+	127325758	127325783	25
chr10:126763125..126763155,+	10	+	127326066	127326100	34
chr10:126763169..126763176,+	10	+	127326110	127326121	11
Gli1:p3	10	-	127341582	127341617	35
Gli1:p1	10	-	127341859	127341921	62
Gli1:p2	10	-	127341964	127341979	15
chr10:126786158..126786161,-	10	-	127349101	127349108	7
Inhbe:p2	10	-	127351752	127351767	15
Inhbe:p1	10	-	127351798	127351828	30
Inhbc:p1	10	-	127370491	127370521	30
Inhbc:p3	10	-	127370534	127370545	11
Inhbc:p2	10	-	127370549	127370564	15
R3hdm2:p1	10	+	127380588	127380703	115
R3hdm2:p2	10	+	127380812	127380879	67
chr10:12683325..12683329,+	10	+	12963516	12963524	8
chr10:12683671..12683679,-	10	-	12963864	12963876	12
Stx11:p2	10	-	12964210	12964248	38
Stx11:p1	10	-	12964251	12964281	30
Stx11:p3	10	-	12964440	12964475	35
R3hdm2:p18	10	+	127420322	127420334	12
R3hdm2:p3	10	+	127420331	127420349	18
R3hdm2:p6	10	+	127420350	127420373	23
R3hdm2:p17	10	+	127420381	127420396	15
R3hdm2:p11	10	+	127420817	127420841	24
R3hdm2:p12	10	+	127420882	127420917	35
R3hdm2:p8	10	+	127421177	127421204	27
R3hdm2:p5	10	+	127421205	127421236	31
chr10:126908831..126908851,+	10	+	127471772	127471796	24
chr10:126908865..126908875,+	10	+	127471806	127471820	14
chr10:126908884..126908893,+	10	+	127471825	127471838	13
chr10:126913630..126913649,+	10	+	127476571	127476594	23
R3hdm2:p14	10	+	127481644	127481673	29
R3hdm2:p21	10	+	127481687	127481700	13
chr10:126930237..126930264,+	10	+	127493178	127493209	31
chr10:126935909..126935944,+	10	+	127498850	127498889	39
Stac3:p2	10	+	127501669	127501707	38
Stac3:p1	10	+	127501704	127501727	23
chr10:12694488..12694515,-	10	-	12974681	12974712	31
chr10:12694611..12694625,+	10	+	12974802	12974820	18
Ndufa4l2:p1	10	+	127514948	127514980	32
chr10:126952216..126952224,+	10	+	127515157	127515169	12
chr10:126952774..126952811,+	10	+	127515715	127515756	41
chr10:126952833..126952845,+	10	+	127515774	127515790	16
chr10:12695401..12695410,-	10	-	12975594	12975607	13
chr10:12695509..12695520,+	10	+	12975700	12975715	15
chr10:126955978..126955991,-	10	-	127518921	127518938	17
chr10:126957832..126957840,-	10	-	127520775	127520787	12
chr10:126958180..126958190,-	10	-	127521123	127521137	14
Shmt2:p3	10	-	127522338	127522359	21
Shmt2:p1	10	-	127522363	127522426	63
Shmt2:p2	10	-	127522427	127522457	30
chr10:12696035..12696057,+	10	+	12976226	12976252	26
chr10:12696124..12696133,+	10	+	12976315	12976328	13
Nxph4:p2	10	-	127534539	127534569	30
Nxph4:p1	10	-	127534569	127534597	28
chr10:127000869..127000877,-	10	-	127563812	127563824	12
chr10:127000932..127000939,-	10	-	127563875	127563886	11
chr10:127026662..127026670,-	10	-	127589605	127589617	12
chr10:127031444..127031494,-	10	-	127594387	127594441	54
chr10:127031615..127031647,-	10	-	127594558	127594594	36
chr10:127032487..127032501,-	10	-	127595430	127595448	18
chr10:127032561..127032587,-	10	-	127595504	127595534	30
ENSMUST00000124182:p1	10	+	127596207	127596249	42
Lrp1:p3	10	-	127620667	127620720	53
Lrp1:p9	10	-	127620941	127620946	5
Lrp1:p1	10	-	127620959	127621034	75
Lrp1:p2	10	-	127621106	127621169	63
Lrp1:p6	10	-	127621241	127621261	20
chr10:127058707..127058738,-	10	-	127621650	127621685	35
Stat6:p1	10	+	127642972	127643035	63
Stat6:p4	10	+	127643032	127643045	13
Stat6:p2	10	+	127643082	127643105	23
Stat6:p6	10	+	127643171	127643186	15
chr10:127080702..127080714,-	10	-	127643645	127643661	16
chr10:127080716..127080728,-	10	-	127643659	127643675	16
Stat6:p3	10	+	127658348	127658385	37
chr10:127098471..127098480,-	10	-	127661414	127661427	13
chr10:127098491..127098514,-	10	-	127661434	127661461	27
chr10:127098709..127098723,-	10	-	127661652	127661670	18
chr10:127100526..127100537,-	10	-	127663469	127663484	15
Nab2:p2	10	-	127666597	127666626	29
Nab2:p1	10	-	127666672	127666749	77
Nab2:p3	10	-	127666783	127666820	37
Nab2:p4	10	-	127666893	127666940	47
1700012D01Rik:p1,Tmem194:p3	10	+	127667114	127667143	29
Tmem194:p4	10	+	127667152	127667175	23
chr10:127104639..127104666,-	10	-	127667582	127667613	31
chr10:127105447..127105465,+	10	+	127668388	127668410	22
Nab2:p5	10	-	127668871	127668886	15
Tmem194:p2	10	+	127677040	127677060	20
Tmem194:p1	10	+	127677061	127677100	39
chr10:127140521..127140573,+	10	+	127703462	127703518	56
chr10:127140579..127140608,+	10	+	127703520	127703553	33
chr10:127143850..127143862,+	10	+	127706791	127706807	16
chr10:127143868..127143895,+	10	+	127706809	127706840	31
chr10:127151089..127151100,+	10	+	127714030	127714045	15
Tac2:p1	10	+	127725369	127725388	19
Tac2:p2	10	+	127725389	127725408	19
chr10:127165632..127165636,+	10	+	127728573	127728581	8
Zbtb39:p1	10	+	127739513	127739593	80
Zbtb39:p2	10	+	127739608	127739624	16
Gpr182:p3	10	-	127751672	127751687	15
Gpr182:p1	10	-	127751706	127751740	34
Gpr182:p2	10	-	127751738	127751754	16
Rdh1:p2	10	+	127759731	127759747	16
Rdh1:p1,Rdh9:p4	10	+	127759751	127759767	16
Rdh9:p2	10	+	127759777	127759802	25
Rdh9:p6	10	+	127759802	127759817	15
Rdh9:p3	10	+	127776342	127776357	15
Rdh9:p1	10	+	127776371	127776408	37
Rdh9:p5	10	+	127776433	127776444	11
Rdh16:p1,Rdh18-ps:p1	10	+	127801142	127801190	48
Sf3b5:p2	10	+	13008420	13008438	18
Sf3b5:p1	10	+	13008439	13008520	81
Sf3b5:p3	10	+	13008531	13008548	17
Rdh19:p1	10	+	127849886	127849902	16
Rdh19:p3	10	+	127849900	127849915	15
Rdh19:p2	10	+	127849914	127849927	13
Rdh19:p4	10	+	127850000	127850022	22
chr10:127287087..127287096,+	10	+	127850028	127850041	13
BC089597:p6	10	+	127866409	127866418	9
BC089597:p2	10	+	127866439	127866456	17
BC089597:p1	10	+	127866454	127866497	43
BC089597:p4	10	+	127866495	127866508	13
BC089597:p3	10	+	127866522	127866539	17
chr10:127321403..127321407,-	10	-	127884346	127884354	8
chr10:127322287..127322290,-	10	-	127885230	127885237	7
Rdh7:p2	10	-	127888643	127888665	22
Rdh7:p1	10	-	127888687	127888753	66
chr10:127331024..127331040,+	10	+	127893965	127893985	20
Sdr9c7:p1	10	+	127898512	127898533	21
Sdr9c7:p3	10	+	127898535	127898550	15
Sdr9c7:p6	10	+	127898547	127898556	9
Sdr9c7:p4	10	+	127901956	127901981	25
Sdr9c7:p2	10	+	127901997	127902035	38
Sdr9c7:p5	10	+	127902038	127902057	19
chr10:127398581..127398605,+	10	+	127961522	127961550	28
chr10:127435382..127435385,-	10	-	127998325	127998332	7
Hsd17b6:p1	10	-	128007588	128007631	43
Prim1:p3	10	+	128015154	128015176	22
Prim1:p1	10	+	128015183	128015232	49
Prim1:p2	10	+	128015231	128015250	19
chr10:127470322..127470326,+	10	+	128033263	128033271	8
chr10:127470403..127470408,+	10	+	128033344	128033353	9
chr10:127470655..127470664,+	10	+	128033596	128033609	13
chr10:127470688..127470731,+	10	+	128033629	128033676	47
chr10:127470739..127470750,+	10	+	128033680	128033695	15
Naca:p8	10	+	128035327	128035339	12
Naca:p7	10	+	128035336	128035356	20
Naca:p5	10	+	128035360	128035381	21
Naca:p4	10	+	128035584	128035595	11
Naca:p2	10	+	128035601	128035614	13
Naca:p3	10	+	128035622	128035636	14
Naca:p1	10	+	128035634	128035656	22
chr10:127473274..127473295,+	10	+	128036215	128036240	25
chr10:127476464..127476477,+	10	+	128039405	128039422	17
chr10:127476528..127476538,+	10	+	128039469	128039483	14
chr10:127476649..127476662,+	10	+	128039590	128039607	17
chr10:127477346..127477354,+	10	+	128040287	128040299	12
chr10:127479426..127479438,+	10	+	128042367	128042383	16
chr10:127479565..127479575,+	10	+	128042506	128042520	14
chr10:127479746..127479751,+	10	+	128042687	128042696	9
chr10:127479889..127479903,+	10	+	128042830	128042848	18
chr10:127479948..127479967,+	10	+	128042889	128042912	23
chr10:127480174..127480184,+	10	+	128043115	128043129	14
chr10:127480265..127480276,+	10	+	128043206	128043221	15
chr10:127480499..127480510,+	10	+	128043440	128043455	15
chr10:127480869..127480882,-	10	-	128043812	128043829	17
chr10:127489359..127489364,+	10	+	128052300	128052309	9
chr10:127495801..127495810,-	10	-	128058744	128058757	13
Gm9769:p5,LOC100048119:p5,Ptges3:p5	10	+	128058944	128058961	17
Baz2a:p1,Gm9769:p1,LOC100048119:p1,Ptges3:p1	10	+	128058971	128059026	55
Gm9769:p3,LOC100048119:p3,Ptges3:p3	10	+	128059032	128059053	21
Gm9769:p4,LOC100048119:p4,Ptges3:p4	10	+	128059061	128059084	23
Gm9769:p2,LOC100048119:p2,Ptges3:p2	10	+	128059093	128059154	61
chr10:127498396..127498400,+	10	+	128061337	128061345	8
chr10:127520024..127520037,-	10	-	128082967	128082984	17
Atp5b:p1	10	+	128083298	128083310	12
chr10:127520947..127520994,+	10	+	128083888	128083939	51
chr10:127520997..127521041,+	10	+	128083938	128083986	48
Atp5b:p7	10	+	128085507	128085529	22
Atp5b:p4	10	+	128086289	128086307	18
Atp5b:p9	10	+	128086306	128086323	17
Atp5b:p15	10	+	128086369	128086390	21
chr10:127527213..127527261,+	10	+	128090154	128090206	52
Baz2a:p12	10	+	128091121	128091136	15
Baz2a:p9	10	+	128091135	128091159	24
Baz2a:p13	10	+	128091156	128091169	13
Baz2a:p11	10	+	128091171	128091187	16
Baz2a:p3	10	+	128091573	128091596	23
Baz2a:p2	10	+	128091593	128091625	32
Baz2a:p7	10	+	128092164	128092194	30
Baz2a:p6	10	+	128092750	128092770	20
Baz2a:p4	10	+	128092768	128092820	52
chr10:127530299..127530321,+	10	+	128093240	128093266	26
chr10:127533907..127533955,+	10	+	128096848	128096900	52
chr10:127533964..127533965,+	10	+	128096905	128096910	5
chr10:127533971..127533982,+	10	+	128096912	128096927	15
chr10:127536496..127536500,+	10	+	128099437	128099445	8
chr10:127541120..127541124,+	10	+	128104061	128104069	8
chr10:127547867..127547894,+	10	+	128110808	128110839	31
chr10:127583532..127583549,-	10	-	128146475	128146496	21
Rbms2:p3	10	-	128176438	128176468	30
Rbms2:p2	10	-	128176467	128176492	25
Rbms2:p1	10	-	128176590	128176614	24
Rbms2:p4	10	-	128176622	128176648	26
Rbms2:p10	10	-	128179977	128179993	16
Rbms2:p14	10	-	128179996	128180009	13
Rbms2:p13	10	-	128180015	128180027	12
Rbms2:p8	10	-	128180039	128180061	22
Rbms2:p9	10	-	128180100	128180115	15
Rbms2:p7	10	-	128180205	128180221	16
Rbms2:p6	10	-	128180228	128180257	29
Rbms2:p5	10	-	128180264	128180310	46
Gls2:p5	10	+	128194443	128194467	24
Gls2:p3	10	+	128194599	128194614	15
Gls2:p1	10	+	128194628	128194668	40
Gls2:p4	10	+	128194673	128194688	15
Gls2:p2	10	+	128194718	128194756	38
chr10:127648822..127648831,-	10	-	128211765	128211778	13
Spryd4:p1	10	-	128211787	128211826	39
Mip:p1	10	+	128225827	128225846	19
chr10:127662999..127663017,+	10	+	128225940	128225962	22
chr10:127668442..127668453,+	10	+	128231383	128231398	15
chr10:127668480..127668491,+	10	+	128231421	128231436	15
LOC100504989:p3,Timeless:p3	10	+	128231578	128231595	17
LOC100504989:p4,Timeless:p4	10	+	128231627	128231642	15
LOC100504989:p5,Timeless:p5	10	+	128231740	128231755	15
LOC100504989:p6,Timeless:p6	10	+	128231752	128231771	19
LOC100504989:p1,Timeless:p1	10	+	128232069	128232095	26
LOC100504989:p7,Timeless:p7	10	+	128238031	128238070	39
chr10:127681884..127681887,+	10	+	128244825	128244832	7
LOC100504989:p2,Timeless:p2	10	+	128247263	128247333	70
Apon:p1	10	+	128254154	128254177	23
Apon:p2	10	+	128254182	128254197	15
chr10:127705680..127705695,+	10	+	128268621	128268640	19
chr10:127705702..127705707,+	10	+	128268643	128268652	9
chr10:127705712..127705778,+	10	+	128268653	128268723	70
chr10:127705906..127705925,+	10	+	128268847	128268870	23
chr10:127706229..127706250,+	10	+	128269170	128269195	25
chr10:127706257..127706269,+	10	+	128269198	128269214	16
Stat2:p2	10	+	128270503	128270542	39
Stat2:p1	10	+	128270543	128270578	35
chr10:127735489..127735490,+	10	+	128298430	128298435	5
Pan2:p2	10	+	128303319	128303353	34
Pan2:p1	10	+	128303355	128303419	64
Cnpy2:p10	10	+	128322398	128322413	15
Cnpy2:p5	10	+	128322440	128322477	37
Cnpy2:p6	10	+	128322476	128322494	18
Cnpy2:p3	10	+	128322493	128322541	48
Cnpy2:p2	10	+	128322541	128322575	34
Cnpy2:p4	10	+	128322572	128322596	24
Cnpy2:p7	10	+	128322604	128322622	18
Cnpy2:p9	10	+	128322632	128322649	17
Cnpy2:p1	10	+	128322654	128322730	76
Cnpy2:p8	10	+	128322731	128322748	17
Cs:p2	10	+	128337736	128337760	24
Cs:p1	10	+	128337758	128337819	61
chr10:127775016..127775033,-	10	-	128337959	128337980	21
chr10:127798349..127798397,+	10	+	128361290	128361342	52
chr10:127798444..127798462,+	10	+	128361385	128361407	22
chr10:127799170..127799189,+	10	+	128362111	128362134	23
chr10:12780191..12780206,-	10	-	13060384	13060403	19
chr10:12780231..12780238,-	10	-	13060424	13060435	11
Plagl1:p12	10	+	13060526	13060539	13
Plagl1:p10	10	+	13060696	13060724	28
chr10:127805946..127805953,-	10	-	128368889	128368900	11
chr10:127805999..127806069,-	10	-	128368942	128369016	74
chr10:127806138..127806157,-	10	-	128369081	128369104	23
chr10:127806178..127806254,-	10	-	128369121	128369201	80
Ankrd52:p1	10	+	128377083	128377156	73
chr10:127828320..127828322,+	10	+	128391261	128391267	6
Slc39a5:p7	10	-	128400293	128400311	18
Slc39a5:p5	10	-	128400447	128400476	29
Slc39a5:p3	10	-	128400496	128400540	44
Slc39a5:p2	10	-	128401191	128401217	26
Slc39a5:p1	10	-	128401217	128401237	20
Slc39a5:p4	10	-	128401238	128401255	17
chr10:127838887..127838909,-	10	-	128401830	128401856	26
Obfc2b:p2	10	-	128409145	128409179	34
Obfc2b:p6	10	-	128409177	128409194	17
Obfc2b:p1	10	-	128409765	128409865	100
Obfc2b:p4	10	-	128410531	128410568	37
Rnf41:p1	10	+	128411620	128411677	57
Rnf41:p2	10	+	128411677	128411721	44
Rnf41:p3	10	+	128411727	128411758	31
Rnf41:p4	10	+	128415176	128415197	21
chr10:127892626..127892630,-	10	-	128455569	128455577	8
Smarcc2:p3	10	+	128458965	128458990	25
Smarcc2:p4	10	+	128459206	128459221	15
Smarcc2:p6	10	+	128459236	128459249	13
Smarcc2:p2	10	+	128459256	128459278	22
Smarcc2:p1	10	+	128459287	128459329	42
chr10:127896624..127896665,+	10	+	128459565	128459610	45
chr10:127896790..127896819,+	10	+	128459731	128459764	33
chr10:127906334..127906344,+	10	+	128469275	128469289	14
chr10:127922077..127922084,+	10	+	128485018	128485029	11
Myl6:p5	10	-	128492902	128492917	15
Myl6:p4	10	-	128492954	128492970	16
Myl6:p2	10	-	128492970	128493037	67
chr10:127930578..127930608,-	10	-	128493521	128493555	34
Gm11836:p1,Gm5526:p1,Myl6:p1	10	-	128493833	128493911	78
Gm11836:p2,Gm5526:p2,Myl6:p3	10	-	128494135	128494154	19
chr10:127934445..127934460,-	10	-	128497388	128497407	19
Myl6b:p1	10	-	128498646	128498678	32
Myl6b:p2	10	-	128498675	128498712	37
uc007hnf.1:p1	10	+	128498767	128498820	53
uc007hnf.1:p3	10	+	128499232	128499260	28
ENSMUST00000151955:p1	10	+	128499405	128499446	41
chr10:127938348..127938351,+	10	+	128501289	128501296	7
chr10:127955589..127955591,-	10	-	128518532	128518538	6
Esyt1:p1	10	-	128525860	128525883	23
Zc3h10:p2	10	-	128547415	128547451	36
Zc3h10:p1	10	-	128547721	128547771	50
Rpl41:p1	10	-	128549102	128549124	22
Rpl41:p2	10	-	128549124	128549173	49
Pa2g4:p1	10	-	128565903	128566002	99
Pa2g4:p2	10	-	128566003	128566022	19
chr10:128005721..128005744,-	10	-	128568664	128568691	27
chr10:128020813..128020856,-	10	-	128583756	128583803	47
Erbb3:p1	10	-	128589621	128589645	24
Erbb3:p3	10	-	128589649	128589676	27
Erbb3:p2	10	-	128589678	128589697	19
Erbb3:p4	10	-	128589924	128589949	25
chr10:128063509..128063514,-	10	-	128626452	128626461	9
LOC100046297:p1,Rps26:p1	10	-	128626463	128626523	60
LOC100046297:p3,Rps26:p3	10	-	128626695	128626718	23
LOC100046297:p4,Rps26:p4	10	-	128626722	128626743	21
chr10:128074449..128074476,+	10	+	128637390	128637421	31
chr10:128079984..128079997,-	10	-	128642927	128642944	17
Ikzf4:p1	10	-	128645783	128645819	36
Ikzf4:p2	10	-	128645964	128645991	27
chr10:128106283..128106296,-	10	-	128669226	128669243	17
Plagl1:p1	10	+	13090822	13090844	22
chr10:128107619..128107622,-	10	-	128670562	128670569	7
chr10:128107809..128107810,-	10	-	128670752	128670757	5
chr10:128109355..128109365,-	10	-	128672298	128672312	14
Suox:p1	10	-	128673868	128673891	23
Suox:p2	10	-	128673895	128673928	33
chr10:128113787..128113796,-	10	-	128676730	128676743	13
Rab5b:p1	10	-	128696213	128696259	46
Gm13991:p1,Rab5b:p2	10	-	128696256	128696276	20
chr10:128135157..128135162,-	10	-	128698100	128698109	9
chr10:128141341..128141367,-	10	-	128704284	128704314	30
Cdk2:p2	10	-	128704946	128704978	32
Cdk2:p1	10	-	128704977	128705052	75
Pmel:p1	10	+	128706248	128706265	17
chr10:128157190..128157201,+	10	+	128720131	128720146	15
chr10:128157290..128157311,+	10	+	128720231	128720256	25
chr10:128157377..128157393,-	10	-	128720320	128720340	20
chr10:128157769..128157772,-	10	-	128720712	128720719	7
chr10:128158275..128158279,-	10	-	128721218	128721226	8
chr10:128171503..128171508,-	10	-	128734446	128734455	9
chr10:128174632..128174645,-	10	-	128737575	128737592	17
chr10:128174654..128174672,-	10	-	128737597	128737619	22
chr10:128177155..128177165,-	10	-	128740098	128740112	14
Dgka:p5	10	-	128743832	128743848	16
Dgka:p2	10	-	128743868	128743913	45
Dgka:p6	10	-	128743983	128743998	15
Dgka:p1	10	-	128744013	128744088	75
Dgka:p4	10	-	128744090	128744112	22
Dgka:p3	10	-	128744239	128744255	16
Dgka:p7	10	-	128744264	128744285	21
chr10:128181849..128181878,+	10	+	128744790	128744823	33
chr10:128181902..128181943,-	10	-	128744845	128744890	45
chr10:128181993..128182079,+	10	+	128744934	128745024	90
chr10:128182102..128182114,-	10	-	128745045	128745061	16
chr10:128182125..128182137,-	10	-	128745068	128745084	16
chr10:128182138..128182141,-	10	-	128745081	128745088	7
chr10:128182143..128182178,-	10	-	128745086	128745125	39
chr10:128182249..128182290,+	10	+	128745190	128745235	45
chr10:128182501..128182522,-	10	-	128745444	128745469	25
chr10:128182534..128182555,-	10	-	128745477	128745502	25
chr10:128183289..128183308,-	10	-	128746232	128746255	23
chr10:128183356..128183368,-	10	-	128746299	128746315	16
chr10:128183513..128183530,+	10	+	128746454	128746475	21
chr10:128184776..128184800,-	10	-	128747719	128747747	28
Wibg:p4	10	+	128747785	128747800	15
Wibg:p2	10	+	128747847	128747896	49
Wibg:p1	10	+	128748498	128748539	41
chr10:128185807..128185839,+	10	+	128748748	128748784	36
Mmp19:p1	10	+	128790900	128790969	69
Tmem198b:p3	10	-	128803945	128803998	53
Tmem198b:p5	10	-	128804352	128804377	25
Tmem198b:p2	10	-	128804374	128804398	24
Tmem198b:p1	10	-	128804407	128804449	42
chr10:128241811..128241838,+	10	+	128804752	128804783	31
chr10:128242067..128242088,+	10	+	128805008	128805033	25
chr10:128242415..128242447,-	10	-	128805358	128805394	36
Dnajc14:p2	10	+	128805526	128805591	65
Dnajc14:p1	10	+	128805589	128805652	63
Dnajc14:p3	10	+	128805649	128805695	46
chr10:128242850..128242862,+	10	+	128805791	128805807	16
chr10:128256726..128256730,+	10	+	128819667	128819675	8
Gm5553:p1,Ormdl2:p1	10	-	128821575	128821635	60
Sarnp:p5	10	+	128821723	128821738	15
Sarnp:p2	10	+	128821742	128821774	32
Sarnp:p3	10	+	128821781	128821801	20
Sarnp:p1	10	+	128821884	128821914	30
chr10:12828624..12828628,+	10	+	13108815	13108823	8
chr10:12829196..12829199,+	10	+	13109387	13109394	7
chr10:128298481..128298531,+	10	+	128861422	128861476	54
chr10:128299026..128299049,+	10	+	128861967	128861994	27
Gdf11:p1	10	-	128891673	128891718	45
Gdf11:p2	10	-	128891862	128891881	19
chr10:128333291..128333302,+	10	+	128896232	128896247	15
chr10:128333303..128333314,+	10	+	128896244	128896259	15
chr10:128337385..128337417,+	10	+	128900326	128900362	36
chr10:128338020..128338031,+	10	+	128900961	128900976	15
Cd63:p4,LOC100505035:p4	10	+	128908904	128908926	22
Cd63:p5,LOC100505035:p5	10	+	128908963	128908979	16
Cd63:p2,LOC100505035:p2	10	+	128908993	128909028	35
Cd63:p8,LOC100505035:p8	10	+	128909401	128909430	29
Cd63:p9,LOC100505035:p9	10	+	128909427	128909444	17
Cd63:p6,LOC100505035:p6	10	+	128909626	128909637	11
Cd63:p3,LOC100505035:p3	10	+	128909866	128909874	8
Cd63:p1,LOC100505035:p1	10	+	128909892	128909931	39
Rdh5:p3	10	-	128919172	128919187	15
Rdh5:p2	10	-	128919189	128919230	41
Rdh5:p4	10	-	128919247	128919256	9
Rdh5:p1	10	-	128919258	128919308	50
chr10:128359639..128359653,+	10	+	128922580	128922598	18
Bloc1s1:p2	10	-	128922977	128923072	95
Bloc1s1:p1	10	-	128923438	128923548	110
Bloc1s1:p4	10	-	128923947	128923960	13
Itga7:p2	10	+	128933773	128933782	9
Itga7:p1	10	+	128933779	128933829	50
chr10:128377739..128377750,+	10	+	128940680	128940695	15
chr10:128397668..128397695,-	10	-	128960611	128960642	31
chr10:128397727..128397751,-	10	-	128960670	128960698	28
chr10:128397881..128397909,-	10	-	128960824	128960856	32
Mettl7b:p2	10	-	128960947	128960962	15
Mettl7b:p1	10	-	128960964	128960985	21
uc007hpe.1:p4	10	+	128971074	128971087	13
uc007hpe.1:p2	10	+	128971188	128971203	15
uc007hpe.1:p1	10	+	128971213	128971230	17
Plagl1:p2	10	+	13124948	13124966	18
chr10:12848823..12848857,+	10	+	13129014	13129052	38
chr10:12849381..12849390,+	10	+	13129572	13129585	13
chr10:12849631..12849662,+	10	+	13129822	13129857	35
chr10:12849829..12849865,+	10	+	13130020	13130060	40
chr10:12850122..12850143,+	10	+	13130313	13130338	25
chr10:12850399..12850445,+	10	+	13130590	13130640	50
Fam164b:p1	10	-	13177988	13178007	19
chr10:12912536..12912606,-	10	-	13192729	13192803	74
Ltv1:p3	10	-	13193068	13193079	11
Ltv1:p1	10	-	13193095	13193158	63
Ltv1:p2	10	-	13193155	13193170	15
chr10:12929740..12929743,-	10	-	13209933	13209940	7
Neurod4:p1	10	-	130280217	130280245	28
Neurod4:p2	10	-	130280251	130280266	15
5830405N20Rik:p2	10	+	130322824	130322843	19
5830405N20Rik:p4	10	+	130322842	130322857	15
5830405N20Rik:p1	10	+	130322866	130322906	40
5830405N20Rik:p3	10	+	130322912	130322925	13
chr10:129768028..129768035,+	10	+	130330969	130330980	11
chr10:129768038..129768087,+	10	+	130330979	130331032	53
chr10:129770032..129770044,+	10	+	130332973	130332989	16
chr10:129791525..129791529,+	10	+	130354466	130354474	8
chr10:129798148..129798151,+	10	+	130361089	130361096	7
chr10:129800732..129800745,+	10	+	130363673	130363690	17
chr10:129805130..129805134,+	10	+	130368071	130368079	8
chr10:129816189..129816193,+	10	+	130379130	130379138	8
chr10:129979013..129979023,-	10	-	130541956	130541970	14
chr10:129979381..129979415,+	10	+	130542322	130542360	38
chr10:13011844..13011877,-	10	-	13292037	13292074	37
chr10:13023776..13023783,-	10	-	13303969	13303980	11
chr10:13024525..13024560,-	10	-	13304718	13304757	39
chr10:13024763..13024788,+	10	+	13304954	13304983	29
Phactr2:p3	10	-	13324220	13324245	25
Phactr2:p1	10	-	13324249	13324321	72
chr10:13094864..13094881,-	10	-	13375057	13375078	21
chr10:13095164..13095180,-	10	-	13375357	13375377	20
Phactr2:p6	10	-	13388754	13388777	23
Phactr2:p8	10	-	13388829	13388848	19
chr10:13148518..13148535,-	10	-	13428711	13428732	21
chr10:13163488..13163500,-	10	-	13443681	13443697	16
chr10:13165914..13165940,-	10	-	13446107	13446137	30
chr10:13165952..13165961,-	10	-	13446145	13446158	13
Phactr2:p4	10	-	13474280	13474327	47
Phactr2:p2	10	-	13474360	13474444	84
Phactr2:p7	10	-	13474666	13474706	40
Fuca2:p5	10	+	13499531	13499549	18
Fuca2:p4	10	+	13501029	13501044	15
Fuca2:p2	10	+	13501043	13501071	28
Fuca2:p1	10	+	13501073	13501096	23
Fuca2:p3	10	+	13501147	13501191	44
chr10:13222510..13222524,+	10	+	13502701	13502719	18
chr10:13260122..13260125,-	10	-	13540315	13540322	7
Pex3:p7	10	-	13552854	13552873	19
Pex3:p1	10	-	13552998	13553064	66
Pex3:p3	10	-	13553062	13553088	26
Pex3:p2	10	-	13553110	13553129	19
Pex3:p4	10	-	13553139	13553156	17
Pex3:p6	10	-	13553154	13553169	15
Adat2:p1	10	+	13553184	13553240	56
Adat2:p2	10	+	13553242	13553259	17
chr10:13552600..13552606,+	10	+	13832791	13832801	10
Aig1:p1	10	-	13868778	13868877	99
Aig1:p2	10	-	13868931	13869007	76
chr10:13589556..13589587,-	10	-	13869749	13869784	35
chr10:13684432..13684453,+	10	+	13964623	13964648	25
chr10:13684602..13684620,+	10	+	13964793	13964815	22
chr10:13684633..13684653,+	10	+	13964824	13964848	24
chr10:13684655..13684681,+	10	+	13964846	13964876	30
chr10:13684820..13684849,+	10	+	13965011	13965044	33
chr10:13685045..13685054,+	10	+	13965236	13965249	13
chr10:13685064..13685085,+	10	+	13965255	13965280	25
chr10:13685096..13685118,+	10	+	13965287	13965313	26
chr10:13685134..13685145,+	10	+	13965325	13965340	15
chr10:13685450..13685456,-	10	-	13965643	13965653	10
chr10:13685468..13685481,-	10	-	13965661	13965678	17
Hivep2:p2	10	+	13965776	13965840	64
Hivep2:p7	10	+	13965848	13965872	24
Hivep2:p15	10	+	13965880	13965893	13
Hivep2:p1	10	+	13966090	13966111	21
Hivep2:p6	10	+	13966171	13966202	31
Hivep2:p8	10	+	13966203	13966223	20
Hivep2:p17	10	+	13966236	13966245	9
Hivep2:p9	10	+	13966265	13966285	20
chr10:13686556..13686569,-	10	-	13966749	13966766	17
chr10:13686586..13686594,-	10	-	13966779	13966791	12
chr10:13686627..13686677,-	10	-	13966820	13966874	54
Hivep2:p4	10	+	13966974	13967009	35
Hivep2:p3	10	+	13967006	13967041	35
chr10:13686940..13687006,+	10	+	13967131	13967201	70
chr10:13687282..13687306,-	10	-	13967475	13967503	28
chr10:13687439..13687456,-	10	-	13967632	13967653	21
chr10:13687627..13687647,+	10	+	13967818	13967842	24
chr10:13695647..13695648,+	10	+	13975838	13975843	5
chr10:13702915..13702936,+	10	+	13983106	13983131	25
chr10:13713621..13713634,+	10	+	13993812	13993829	17
chr10:13737752..13737775,+	10	+	14017943	14017970	27
chr10:13765925..13765929,+	10	+	14046116	14046124	8
chr10:13765981..13765988,+	10	+	14046172	14046183	11
chr10:13768074..13768075,+	10	+	14048265	14048270	5
chr10:13779506..13779514,-	10	-	14059699	14059711	12
chr10:13793670..13793672,+	10	+	14073861	14073867	6
chr10:13805833..13805851,+	10	+	14086024	14086046	22
chr10:13807669..13807675,+	10	+	14087860	14087870	10
chr10:13828631..13828636,+	10	+	14108822	14108831	9
chr10:13837321..13837326,+	10	+	14117512	14117521	9
chr10:13854163..13854168,+	10	+	14134354	14134363	9
chr10:14110901..14110902,+	10	+	14391092	14391097	5
Gm10335:p1	10	+	14523060	14523066	6
Gpr126:p3	10	-	14544971	14545016	45
Gpr126:p10	10	-	14545195	14545208	13
Gpr126:p8	10	-	14545205	14545228	23
Gpr126:p4	10	-	14545315	14545347	32
Gpr126:p6	10	-	14545356	14545371	15
Gpr126:p2	10	-	14545385	14545421	36
Gpr126:p1	10	-	14545422	14545489	67
chr10:14265450..14265483,-	10	-	14545643	14545680	37
chr10:14266093..14266104,-	10	-	14546286	14546301	15
Vta1:p1	10	-	14705458	14705518	60
uc007eln.1:p2	10	+	14705578	14705596	18
Gje1:p1	10	-	14718190	14718231	41
ENSMUST00000074110:p1	10	-	14747380	14747386	6
chr10:15241326..15241332,-	10	-	15521519	15521529	10
chr10:16144923..16144933,-	10	-	16425116	16425130	14
chr10:16304042..16304053,+	10	+	16584233	16584248	15
chr10:17196657..17196691,+	10	+	17476848	17476886	38
chr10:17196799..17196810,+	10	+	17476990	17477005	15
chr10:17416380..17416384,-	10	-	17696573	17696581	8
Cited2:p1	10	+	17723217	17723230	13
chr10:17444113..17444158,-	10	-	17724306	17724355	49
chr10:17444114..17444147,+	10	+	17724305	17724342	37
chr10:17444159..17444172,-	10	-	17724352	17724369	17
chr10:17444449..17444484,+	10	+	17724640	17724679	39
chr10:17444580..17444616,+	10	+	17724771	17724811	40
chr10:17492540..17492547,+	10	+	17772731	17772742	11
Txlnb:p2	10	+	17796198	17796227	29
Txlnb:p1	10	+	17796271	17796340	69
chr10:17519241..17519252,-	10	-	17799434	17799449	15
chr10:17522319..17522324,+	10	+	17802510	17802519	9
chr10:17632251..17632254,-	10	-	17912444	17912451	7
chr10:17639082..17639091,+	10	+	17919273	17919286	13
chr10:17639117..17639120,+	10	+	17919308	17919315	7
chr10:17639121..17639124,+	10	+	17919312	17919319	7
chr10:17639843..17639848,-	10	-	17920036	17920045	9
chr10:17639899..17639902,-	10	-	17920092	17920099	7
chr10:17639995..17640011,+	10	+	17920186	17920206	20
chr10:17640000..17640015,-	10	-	17920193	17920212	19
chr10:17644223..17644225,-	10	-	17924416	17924422	6
chr10:17664155..17664160,-	10	-	17944348	17944357	9
chr10:17667302..17667317,+	10	+	17947493	17947512	19
Heca:p1	10	-	17947996	17948101	105
chr10:17742770..17742775,+	10	+	18022961	18022970	9
3110003A17Rik:p1,Gm6314:p1	10	-	18023121	18023228	107
3110003A17Rik:p2,Gm6314:p2	10	-	18023228	18023268	40
Reps1:p1	10	+	18055517	18055596	79
Reps1:p3	10	+	18055595	18055612	17
Reps1:p2	10	+	18055708	18055791	83
chr10:17797302..17797310,+	10	+	18077493	18077505	12
chr10:17797357..17797381,+	10	+	18077548	18077576	28
chr10:17825574..17825578,+	10	+	18105765	18105773	8
Ccdc28a:p3	10	-	18227517	18227528	11
Ccdc28a:p2	10	-	18234889	18234916	27
Ccdc28a:p1	10	-	18234929	18235011	82
ENSMUST00000100055:p1	10	+	18235027	18235055	28
chr10:17955365..17955374,-	10	-	18235558	18235571	13
chr10:17955401..17955412,-	10	-	18235594	18235609	15
chr10:17971412..17971420,+	10	+	18251603	18251615	12
chr10:18038403..18038428,+	10	+	18318594	18318623	29
chr10:18038439..18038531,+	10	+	18318630	18318726	96
chr10:18076124..18076129,+	10	+	18356315	18356324	9
chr10:18080808..18080810,+	10	+	18360999	18361005	6
Nhsl1:p3	10	+	18407623	18407651	28
Nhsl1:p2	10	+	18407655	18407716	61
Nhsl1:p8	10	+	18407775	18407784	9
Nhsl1:p6	10	+	18407833	18407856	23
chr10:18151011..18151044,+	10	+	18431202	18431239	37
chr10:18151049..18151071,+	10	+	18431240	18431266	26
chr10:18151073..18151088,+	10	+	18431264	18431283	19
chr10:18151098..18151110,+	10	+	18431289	18431305	16
chr10:18151263..18151269,+	10	+	18431454	18431464	10
chr10:18167131..18167135,+	10	+	18447322	18447330	8
Nhsl1:p7	10	+	18469874	18469879	5
Nhsl1:p5	10	+	18469900	18469911	11
Nhsl1:p4	10	+	18469935	18469950	15
Nhsl1:p1	10	+	18469955	18469975	20
chr10:18195640..18195644,+	10	+	18475831	18475839	8
chr10:18228645..18228655,+	10	+	18508836	18508850	14
chr10:18245743..18245760,+	10	+	18525934	18525955	21
chr10:18246142..18246145,+	10	+	18526333	18526340	7
chr10:18246423..18246432,+	10	+	18526614	18526627	13
chr10:18252510..18252514,+	10	+	18532701	18532709	8
chr10:18265577..18265584,-	10	-	18545770	18545781	11
Hebp2:p4	10	-	18545792	18545809	17
Hebp2:p5	10	-	18545846	18545861	15
Hebp2:p1	10	-	18545879	18545934	55
Hebp2:p3	10	-	18546015	18546033	18
Hebp2:p2	10	-	18546048	18546087	39
chr10:18324783..18324789,-	10	-	18604976	18604986	10
chr10:18333263..18333271,+	10	+	18613454	18613466	12
D10Bwg1379e:p1	10	-	18743690	18743763	73
D10Bwg1379e:p2	10	-	18743910	18743975	65
Gm4922:p1	10	-	18786777	18786792	15
chr10:18509279..18509280,-	10	-	18789472	18789477	5
chr10:18520241..18520246,-	10	-	18800434	18800443	9
chr10:18524872..18524876,-	10	-	18805065	18805073	8
uc007emw.2:p1,uc011xao.1:p1,uc011xap.1:p1,uc011xaq.1:p1,uc011xar.1:p1,uc011xas.1:p1,uc011xat.1:p1,uc011xau.1:p1,uc011xav.1:p1,uc011xaw.1:p1	10	-	18831813	18831828	15
4930444F02Rik:p2	10	-	18831899	18831916	17
4930444F02Rik:p1	10	-	18831915	18831944	29
Perp:p3	10	+	18845009	18845024	15
Perp:p2	10	+	18845093	18845113	20
Perp:p1	10	+	18845121	18845140	19
chr10:18573373..18573424,+	10	+	18853564	18853619	55
chr10:18575593..18575622,+	10	+	18855784	18855817	33
chr10:18637078..18637096,+	10	+	18917269	18917291	22
chr10:18724766..18724782,-	10	-	19004959	19004979	20
Tnfaip3:p5	10	-	19008372	19008397	25
chr10:18729284..18729290,-	10	-	19009477	19009487	10
Tnfaip3:p9	10	-	19011799	19011814	15
Tnfaip3:p10	10	-	19011811	19011826	15
Tnfaip3:p7	10	-	19011896	19011916	20
Tnfaip3:p3	10	-	19011947	19011976	29
chr10:18731889..18731910,+	10	+	19012080	19012105	25
chr10:18732348..18732353,-	10	-	19012541	19012550	9
Tnfaip3:p8	10	-	19014534	19014551	17
Tnfaip3:p4	10	-	19014548	19014592	44
Tnfaip3:p6	10	-	19015203	19015212	9
Tnfaip3:p2	10	-	19015302	19015320	18
Tnfaip3:p1	10	-	19015346	19015382	36
chr10:18735379..18735394,+	10	+	19015570	19015589	19
chr10:18735503..18735513,+	10	+	19015694	19015708	14
chr10:18763982..18763995,+	10	+	19044173	19044190	17
chr10:18781172..18781174,+	10	+	19061363	19061369	6
chr10:18781687..18781698,-	10	-	19061880	19061895	15
chr10:18781917..18781920,-	10	-	19062110	19062117	7
chr10:18781934..18781943,-	10	-	19062127	19062140	13
chr10:18781944..18781964,-	10	-	19062137	19062161	24
chr10:18781972..18781989,-	10	-	19062165	19062186	21
chr10:18782001..18782006,-	10	-	19062194	19062203	9
chr10:18782442..18782452,+	10	+	19062633	19062647	14
chr10:18782498..18782508,+	10	+	19062689	19062703	14
chr10:18782547..18782562,+	10	+	19062738	19062757	19
chr10:18782563..18782593,+	10	+	19062754	19062788	34
chr10:18785173..18785178,-	10	-	19065366	19065375	9
chr10:18785333..18785349,+	10	+	19065524	19065544	20
chr10:18807112..18807121,+	10	+	19087303	19087316	13
chr10:18807145..18807150,+	10	+	19087336	19087345	9
chr10:18836855..18836866,-	10	-	19117048	19117063	15
chr10:18836881..18836884,-	10	-	19117074	19117081	7
chr10:18837235..18837252,+	10	+	19117426	19117447	21
chr10:18842024..18842068,-	10	-	19122217	19122265	48
chr10:18842145..18842163,-	10	-	19122338	19122360	22
chr10:18842284..18842297,+	10	+	19122475	19122492	17
Gm20139:p2	10	+	19141737	19141765	28
chr10:18890493..18890502,-	10	-	19170686	19170699	13
chr10:18904963..18904979,+	10	+	19185154	19185174	20
chr10:18905015..18905030,+	10	+	19185206	19185225	19
chr10:18905663..18905682,-	10	-	19185856	19185879	23
chr10:18905690..18905706,-	10	-	19185883	19185903	20
chr10:18905707..18905717,-	10	-	19185900	19185914	14
chr10:18906266..18906277,-	10	-	19186459	19186474	15
chr10:18906382..18906404,+	10	+	19186573	19186599	26
chr10:18907114..18907147,+	10	+	19187305	19187342	37
chr10:18908282..18908350,-	10	-	19188475	19188547	72
chr10:18908457..18908466,-	10	-	19188650	19188663	13
chr10:19041520..19041526,-	10	-	19321713	19321723	10
Olig3:p2	10	+	19356385	19356392	7
Olig3:p1	10	+	19356555	19356566	11
uc007enf.1:p1	10	+	19486685	19486730	45
chr10:19214443..19214455,+	10	+	19494634	19494650	16
chr10:19251573..19251584,+	10	+	19531764	19531779	15
chr10:19311485..19311498,-	10	-	19591678	19591695	17
chr10:19311507..19311518,-	10	-	19591700	19591715	15
Ifngr1:p1	10	+	19591949	19592088	139
chr10:19312228..19312254,+	10	+	19592419	19592449	30
chr10:19314494..19314507,-	10	-	19594687	19594704	17
chr10:19314524..19314541,-	10	-	19594717	19594738	21
chr10:19317974..19317989,-	10	-	19598167	19598186	19
chr10:19318194..19318199,+	10	+	19598385	19598394	9
chr10:19329819..19329821,+	10	+	19610010	19610016	6
Il22ra2:p2	10	+	19621989	19622005	16
Il22ra2:p1	10	+	19622011	19622036	25
chr10:19351977..19351980,-	10	-	19632170	19632177	7
chr10:19399797..19399799,+	10	+	19679988	19679994	6
uc007enj.1:p1	10	-	19718685	19718726	41
Slc35d3:p2	10	-	19851207	19851224	17
Slc35d3:p1	10	-	19851511	19851571	60
Pex7:p3	10	-	19907621	19907630	9
Pex7:p2	10	-	19907630	19907643	13
Pex7:p1	10	-	19907644	19907692	48
chr10:19653363..19653372,+	10	+	19933554	19933567	13
chr10:19653404..19653419,+	10	+	19933595	19933614	19
chr10:19653421..19653431,+	10	+	19933612	19933626	14
chr10:19653493..19653504,+	10	+	19933684	19933699	15
chr10:19653730..19653759,+	10	+	19933921	19933954	33
Map3k5:p4	10	+	19934177	19934199	22
Map3k5:p1	10	+	19934231	19934287	56
Map3k5:p3	10	+	19934289	19934318	29
chr10:19676923..19676929,+	10	+	19957114	19957124	10
chr10:19824670..19824689,+	10	+	20104861	20104884	23
Mtap7:p8	10	+	20148454	20148479	25
Mtap7:p12	10	+	20148674	20148689	15
Mtap7:p14	10	+	20148690	20148706	16
Mtap7:p1	10	+	20148975	20149015	40
Mtap7:p6	10	+	20170722	20170759	37
Mtap7:p4	10	+	20170758	20170797	39
Mtap7:p9	10	+	20170800	20170822	22
Mtap7:p11	10	+	20170820	20170835	15
chr10:19890655..19890660,-	10	-	20170848	20170857	9
Mtap7:p2	10	+	20171000	20171046	46
Mtap7:p7	10	+	20171086	20171101	15
chr10:19891708..19891733,+	10	+	20171899	20171928	29
chr10:19891762..19891781,+	10	+	20171953	20171976	23
chr10:19891807..19891818,+	10	+	20171998	20172013	15
chr10:19895120..19895128,-	10	-	20175313	20175325	12
chr10:19895135..19895152,-	10	-	20175328	20175349	21
chr10:19923411..19923422,+	10	+	20203602	20203617	15
chr10:19924665..19924706,+	10	+	20204856	20204901	45
chr10:19925055..19925088,+	10	+	20205246	20205283	37
chr10:19925101..19925129,+	10	+	20205292	20205324	32
chr10:19925162..19925172,+	10	+	20205353	20205367	14
chr10:19925698..19925735,-	10	-	20205891	20205932	41
Gm6251:p3	10	+	20208432	20208447	15
Mtap7:p16	10	+	20229759	20229765	6
Mtap7:p5	10	+	20229776	20229803	27
chr10:19987025..19987035,+	10	+	20267216	20267230	14
chr10:19987050..19987072,+	10	+	20267241	20267267	26
chr10:19987074..19987116,+	10	+	20267265	20267311	46
4933406P04Rik:p1	10	-	20312238	20312281	43
Bclaf1:p8	10	+	20312360	20312401	41
Bclaf1:p1	10	+	20312458	20312493	35
Bclaf1:p2	10	+	20312495	20312519	24
Bclaf1:p3	10	+	20312521	20312540	19
chr10:20032761..20032782,+	10	+	20312952	20312977	25
chr10:20039954..20039955,+	10	+	20320145	20320150	5
chr10:20046764..20046769,+	10	+	20326955	20326964	9
chr10:20061032..20061036,+	10	+	20341223	20341231	8
Fam54a:p1	10	+	20347785	20347860	75
chr10:20068163..20068191,+	10	+	20348354	20348386	32
chr10:20085303..20085305,-	10	-	20365496	20365502	6
chr10:20225576..20225586,+	10	+	20505767	20505781	14
Pde7b:p10	10	-	20548319	20548336	17
Pde7b:p16	10	-	20548360	20548381	21
Pde7b:p2	10	-	20724827	20724852	25
Pde7b:p4	10	-	20724964	20724998	34
Pde7b:p3	10	-	20725003	20725025	22
Pde7b:p1	10	-	20725022	20725051	29
Pde7b:p8	10	-	20725117	20725126	9
Pde7b:p5	10	-	20725125	20725143	18
chr10:20611321..20611361,-	10	-	20891514	20891558	44
Ahi1:p5	10	+	20952490	20952505	15
Ahi1:p2	10	+	20952579	20952594	15
Ahi1:p1	10	+	20952594	20952684	90
Ahi1:p3	10	+	20959592	20959644	52
Ahi1:p4	10	+	20959691	20959711	20
chr10:20774816..20774827,+	10	+	21055007	21055022	15
chr10:20785581..20785614,-	10	-	21065774	21065811	37
chr10:20845774..20845778,-	10	-	21125967	21125975	8
chr10:20847513..20847514,-	10	-	21127706	21127711	5
Myb:p7	10	-	21143050	21143065	15
chr10:20866141..20866153,-	10	-	21146334	21146350	16
chr10:20866209..20866218,-	10	-	21146402	21146415	13
chr10:20866230..20866249,-	10	-	21146423	21146446	23
chr10:20866292..20866300,-	10	-	21146485	21146497	12
chr10:20870190..20870213,-	10	-	21150383	21150410	27
chr10:20872644..20872650,+	10	+	21152835	21152845	10
Myb:p11	10	-	21152946	21152972	26
chr10:20877100..20877103,-	10	-	21157293	21157300	7
chr10:20879006..20879013,+	10	+	21159197	21159208	11
chr10:20880168..20880184,-	10	-	21160361	21160381	20
Myb:p1	10	-	21160822	21160880	58
Myb:p3	10	-	21160891	21160914	23
Myb:p2	10	-	21160924	21160972	48
chr10:20880874..20880893,+	10	+	21161065	21161088	23
Myb:p4	10	-	21161353	21161372	19
Myb:p6	10	-	21161369	21161388	19
Myb:p8	10	-	21161403	21161423	20
Myb:p5	10	-	21161432	21161451	19
chr10:20881353..20881364,-	10	-	21161546	21161561	15
chr10:20881368..20881393,-	10	-	21161561	21161590	29
chr10:20881397..20881465,-	10	-	21161590	21161662	72
uc007eok.1:p1	10	+	21186931	21186967	36
chr10:20911980..20911990,+	10	+	21192171	21192185	14
chr10:20955283..20955294,+	10	+	21235474	21235489	15
Gm9923:p1,Hbs1l:p1	10	+	21295984	21296014	30
4930455C13Rik:p1	10	-	21342023	21342039	16
4930455C13Rik:p2	10	-	21342049	21342062	13
Aldh8a1:p1	10	+	21377287	21377328	41
chr10:21114214..21114219,+	10	+	21394405	21394414	9
chr10:21115959..21115970,+	10	+	21396150	21396165	15
chr10:21115977..21115989,+	10	+	21396168	21396184	16
chr10:21130385..21130393,-	10	-	21410578	21410590	12
uc007eor.1:p1	10	+	21419440	21419461	21
uc007eor.1:p2	10	+	21419465	21419482	17
chr10:21291533..21291543,+	10	+	21571724	21571738	14
chr10:21291553..21291560,+	10	+	21571744	21571755	11
chr10:21311941..21311957,+	10	+	21592132	21592152	20
1700020N01Rik:p2	10	+	21593109	21593123	14
1700020N01Rik:p1	10	+	21593123	21593138	15
1700020N01Rik:p3	10	+	21593140	21593147	7
ENSMUST00000057341:p1	10	+	21593148	21593182	34
ENSMUST00000057341:p3	10	+	21593183	21593188	5
ENSMUST00000057341:p2	10	+	21593188	21593198	10
chr10:21389022..21389032,+	10	+	21669213	21669227	14
ENSMUST00000071008:p1,uc007eot.1:p1	10	+	21690359	21690374	15
chr10:21473725..21473736,-	10	-	21753918	21753933	15
chr10:21505659..21505666,-	10	-	21785852	21785863	11
Sgk1:p8	10	+	21882211	21882240	29
Sgk1:p4	10	+	21882297	21882355	58
chr10:21603978..21603981,+	10	+	21884169	21884176	7
chr10:21606428..21606451,+	10	+	21886619	21886646	27
Sgk1:p7	10	+	21978640	21978690	50
Sgk1:p10	10	+	21992203	21992214	11
Sgk1:p3	10	+	21992213	21992235	22
Sgk1:p17	10	+	21993943	21993956	13
Sgk1:p5	10	+	21993962	21993991	29
Sgk1:p2	10	+	21993998	21994022	24
Sgk1:p6	10	+	21994023	21994046	23
Sgk1:p13	10	+	21994142	21994185	43
chr10:21714320..21714358,-	10	-	21994513	21994555	42
Sgk1:p1	10	+	21994671	21994695	24
chr10:21715152..21715156,+	10	+	21995343	21995351	8
chr10:21716729..21716742,+	10	+	21996920	21996937	17
chr10:21729915..21729918,-	10	-	22010108	22010115	7
ENSMUST00000168952:p2	10	-	22048512	22048517	5
ENSMUST00000168952:p1	10	-	22048529	22048540	11
chr10:21778395..21778410,-	10	-	22058588	22058607	19
chr10:21778413..21778445,-	10	-	22058606	22058642	36
chr10:21778454..21778465,-	10	-	22058647	22058662	15
chr10:21787468..21787471,-	10	-	22067661	22067668	7
4930444G20Rik:p1,Gm5125:p1	10	-	22068537	22068549	12
H60b:p1	10	+	22158563	22158585	22
chr10:22013138..22013170,-	10	-	22293331	22293367	36
chr10:22019406..22019412,+	10	+	22299597	22299607	10
chr10:22019433..22019445,+	10	+	22299624	22299640	16
chr10:22021491..22021517,-	10	-	22301684	22301714	30
chr10:22021585..22021609,+	10	+	22301776	22301804	28
chr10:22021654..22021665,+	10	+	22301845	22301860	15
chr10:22021746..22021777,+	10	+	22301937	22301972	35
uc007eph.1:p1,uc007epi.1:p1	10	-	22302493	22302551	58
uc007eph.1:p4,uc007epi.1:p4	10	-	22302558	22302576	18
uc007eph.1:p5,uc007epi.1:p5	10	-	22302758	22302771	13
uc007eph.1:p2,uc007epi.1:p2	10	-	22302770	22302822	52
uc007eph.1:p3,uc007epi.1:p3	10	-	22302823	22302859	36
chr10:22022792..22022795,+	10	+	22302983	22302990	7
chr10:22022807..22022819,+	10	+	22302998	22303014	16
chr10:22022829..22022858,+	10	+	22303020	22303053	33
chr10:22022863..22022865,+	10	+	22303054	22303060	6
chr10:22023660..22023672,-	10	-	22303853	22303869	16
chr10:22023694..22023695,-	10	-	22303887	22303892	5
chr10:22026173..22026189,-	10	-	22306366	22306386	20
chr10:22026200..22026224,-	10	-	22306393	22306421	28
chr10:22026229..22026237,-	10	-	22306422	22306434	12
chr10:22026337..22026346,-	10	-	22306530	22306543	13
chr10:22026361..22026392,-	10	-	22306554	22306589	35
chr10:22026405..22026416,-	10	-	22306598	22306613	15
C920009B18Rik:p2	10	+	22306693	22306733	40
C920009B18Rik:p4	10	+	22306732	22306739	7
C920009B18Rik:p3	10	+	22306738	22306771	33
C920009B18Rik:p1	10	+	22306771	22306791	20
chr10:22063208..22063220,+	10	+	22343399	22343415	16
chr10:22063232..22063247,+	10	+	22343423	22343442	19
chr10:22063249..22063272,+	10	+	22343440	22343467	27
Slc2a12:p1	10	+	22645084	22645110	26
Slc2a12:p2	10	+	22645118	22645138	20
Slc2a12:p5	10	+	22649000	22649010	10
chr10:22424089..22424090,-	10	-	22704282	22704287	5
Tbpl1:p5	10	-	22731293	22731308	15
Tbpl1:p1	10	-	22731305	22731333	28
Tbpl1:p2	10	-	22731335	22731388	53
Tbpl1:p7	10	-	22731853	22731875	22
Tbpl1:p3	10	-	22731873	22731919	46
Tbpl1:p4	10	-	22731917	22731949	32
Tbpl1:p6	10	-	22731958	22731992	34
chr10:22534773..22534793,+	10	+	22814964	22814988	24
chr10:22537591..22537602,+	10	+	22817782	22817797	15
Tcf21:p1	10	-	22820125	22820153	28
chr10:22540074..22540085,+	10	+	22820265	22820280	15
chr10:22896821..22896826,-	10	-	23177014	23177023	9
chr10:22905333..22905342,-	10	-	23185526	23185539	13
chr10:22905366..22905377,-	10	-	23185559	23185574	15
chr10:22923636..22923641,-	10	-	23203829	23203838	9
Eya4:p5	10	-	23349859	23349884	25
Eya4:p3	10	-	23349891	23349922	31
Eya4:p1	10	-	23350190	23350254	64
Eya4:p2	10	-	23350807	23350835	28
Snord100:p1	10	-	23785815	23785824	9
Gm10279:p4,Gm14059:p4,Gm14958:p4,Gm5642:p4,Gm6646:p4,Gm7643:p4,Gm7671:p4,Gm7698:p4,Gm7711:p4,Rps12:p4	10	-	23787142	23787163	21
Gm10279:p3,Gm14059:p3,Gm14958:p3,Gm5642:p3,Gm6646:p3,Gm7643:p3,Gm7671:p3,Gm7698:p3,Gm7711:p3,Rps12:p3	10	-	23787194	23787209	15
Gm10279:p2,Gm14059:p2,Gm14958:p2,Gm5642:p2,Gm6646:p2,Gm7643:p2,Gm7671:p2,Gm7698:p2,Gm7711:p2,Rps12:p2	10	-	23787214	23787255	41
1110021L09Rik:p5	10	+	23796642	23796661	19
1110021L09Rik:p1	10	+	23796943	23797052	109
1110021L09Rik:p2	10	+	23797049	23797071	22
Vnn3:p2	10	+	23851424	23851454	30
Vnn3:p1	10	+	23851451	23851490	39
Vnn3:p3	10	+	23851492	23851508	16
Vnn3:p4	10	+	23851519	23851534	15
Vnn3:p5	10	+	23851534	23851549	15
Vnn1:p1	10	+	23894844	23894864	20
chr10:23621952..23621962,+	10	+	23902143	23902157	14
chr10:23852284..23852303,-	10	-	24132477	24132500	23
Stx7:p1	10	+	24149288	24149377	89
Stx7:p3	10	+	24149441	24149468	27
Moxd1:p1	10	+	24223536	24223602	66
chr10:24014456..24014481,-	10	-	24294649	24294678	29
ENSMUST00000134627:p1	10	+	24447465	24447473	8
chr10:24308587..24308590,-	10	-	24588780	24588787	7
chr10:24310748..24310749,+	10	+	24590939	24590944	5
Ctgf:p3	10	+	24595431	24595446	15
Ctgf:p1	10	+	24595486	24595521	35
Ctgf:p6	10	+	24595620	24595631	11
ENSMUST00000148709:p1,uc007eqv.1:p1	10	-	24595796	24595812	16
chr10:24359660..24359675,+	10	+	24639851	24639870	19
chr10:24360563..24360567,+	10	+	24640754	24640762	8
chr10:24365193..24365206,-	10	-	24645386	24645403	17
chr10:24412184..24412197,-	10	-	24692377	24692394	17
chr10:24412201..24412206,-	10	-	24692394	24692403	9
chr10:24412220..24412235,-	10	-	24692413	24692432	19
chr10:24412253..24412263,-	10	-	24692446	24692460	14
Enpp1:p5	10	-	24711908	24711921	13
Enpp1:p3	10	-	24711932	24711952	20
Enpp1:p1	10	-	24711986	24712007	21
Enpp1:p2	10	-	24712132	24712149	17
chr10:24504806..24504851,-	10	-	24784999	24785048	49
chr10:24507573..24507582,-	10	-	24787766	24787779	13
chr10:24533549..24533553,-	10	-	24813742	24813750	8
chr10:24548511..24548514,-	10	-	24828704	24828711	7
Enpp3:p1	10	-	24836164	24836184	20
chr10:24562097..24562114,+	10	+	24842288	24842309	21
chr10:24562135..24562142,+	10	+	24842326	24842337	11
chr10:24562602..24562635,-	10	-	24842795	24842832	37
Med23:p2	10	+	24869979	24869990	11
Med23:p1	10	+	24869995	24870051	56
chr10:24624002..24624007,+	10	+	24904193	24904202	9
chr10:24635298..24635299,-	10	-	24915491	24915496	5
chr10:24635378..24635387,-	10	-	24915571	24915584	13
chr10:24635436..24635447,-	10	-	24915629	24915644	15
chr10:24635455..24635462,-	10	-	24915648	24915659	11
chr10:24635877..24635888,-	10	-	24916070	24916085	15
chr10:24635897..24635907,-	10	-	24916090	24916104	14
chr10:24636490..24636494,-	10	-	24916683	24916691	8
chr10:24640563..24640582,-	10	-	24920756	24920779	23
Arg1:p1	10	-	24927443	24927463	20
chr10:24647397..24647417,+	10	+	24927588	24927612	24
chr10:24773092..24773093,+	10	+	25053283	25053288	5
chr10:24817897..24817920,-	10	-	25098090	25098117	27
chr10:24829741..24829757,+	10	+	25109932	25109952	20
chr10:24829782..24829793,+	10	+	25109973	25109988	15
chr10:24848388..24848403,+	10	+	25128579	25128598	19
Akap7:p1	10	-	25200109	25200181	72
Akap7:p3	10	-	25200221	25200248	27
chr10:24966689..24966692,-	10	-	25246882	25246889	7
chr10:24991458..24991462,-	10	-	25271651	25271659	8
chr10:25015263..25015268,+	10	+	25295454	25295463	9
chr10:25016861..25016907,-	10	-	25297054	25297104	50
chr10:25018083..25018119,-	10	-	25298276	25298316	40
Akap7:p2	10	-	25299206	25299227	21
Epb4.1l2:p2	10	+	25359817	25359845	28
Epb4.1l2:p1	10	+	25359847	25359888	41
chr10:25095005..25095040,+	10	+	25375196	25375235	39
chr10:25095044..25095055,+	10	+	25375235	25375250	15
chr10:25095056..25095071,+	10	+	25375247	25375266	19
chr10:25097384..25097400,+	10	+	25377575	25377595	20
Epb4.1l2:p5	10	+	25398590	25398605	15
chr10:25124372..25124376,+	10	+	25404563	25404571	8
Epb4.1l2:p3	10	+	25408343	25408396	53
chr10:25134394..25134396,+	10	+	25414585	25414591	6
chr10:25152282..25152323,+	10	+	25432473	25432518	45
chr10:25152382..25152425,+	10	+	25432573	25432620	47
chr10:25156725..25156736,+	10	+	25436916	25436931	15
chr10:25156771..25156808,+	10	+	25436962	25437003	41
chr10:25156813..25156838,+	10	+	25437004	25437033	29
Epb4.1l2:p6	10	+	25441388	25441409	21
Epb4.1l2:p4	10	+	25441408	25441451	43
chr10:25161601..25161616,+	10	+	25441792	25441811	19
chr10:25192883..25192888,+	10	+	25473074	25473083	9
2010003K15Rik:p2	10	-	25536090	25536114	24
2010003K15Rik:p1	10	-	25536113	25536158	45
chr10:25256171..25256202,+	10	+	25536362	25536397	35
chr10:25341361..25341374,-	10	-	25621554	25621571	17
chr10:25713426..25713434,+	10	+	25993617	25993629	12
Tmem200a:p3	10	-	26078853	26078868	15
Tmem200a:p2	10	-	26078950	26078971	21
Tmem200a:p1	10	-	26078986	26079031	45
chr10:25827552..25827560,+	10	+	26107743	26107755	12
Samd3:p1	10	+	26229740	26229764	24
chr10:26057943..26057965,-	10	-	26338136	26338162	26
chr10:26063315..26063316,-	10	-	26343508	26343513	5
L3mbtl3:p2	10	-	26374069	26374091	22
L3mbtl3:p1	10	-	26375961	26376005	44
chr10:26327900..26327901,+	10	+	26608091	26608096	5
uc011xbz.1:p1	10	+	26695289	26695329	40
Arhgap18:p2	10	+	26772485	26772516	31
Arhgap18:p1	10	+	26772520	26772570	50
chr10:26504217..26504221,+	10	+	26784408	26784416	8
chr10:26518992..26519025,+	10	+	26799183	26799220	37
chr10:26521330..26521338,+	10	+	26801521	26801533	12
chr10:26529534..26529540,+	10	+	26809725	26809735	10
Arhgap18:p3	10	+	26822557	26822580	23
chr10:26547450..26547454,+	10	+	26827641	26827649	8
chr10:26853817..26853821,-	10	-	27134010	27134018	8
chr10:27245770..27245775,-	10	-	27525963	27525972	9
Lama2:p3	10	-	27616804	27616817	13
Lama2:p1	10	-	27616830	27616894	64
Lama2:p2	10	-	27616894	27616907	13
Lama2:p4	10	-	27617018	27617050	32
Ptprk:p1	10	+	28074810	28074874	64
Ptprk:p2	10	+	28074913	28074928	15
Ptprk:p3	10	+	28074925	28074938	13
[truncated: 114,270 more rows]

## Sheet: Table EV5 Legend
List showing all CAGE tags used in this study, including chromosome position, strand and total length
