# Supplementary material for: Alternative TSSs are co‐regulated in single cells in the mouse brain
Source: Mol Syst Biol. 2017 May 11;13(5):930. doi: 10.15252/msb.20167374 (PMC5448164; doi:10.15252/msb.20167374)
Supplement: Supplementary file 7 — Table EV6 [file MSB-13-930-s007.xlsx]

## Sheet: Sheet1
ERCC	Addition to 5'
ERCC-00002	TGGGAATTC
ERCC-00003	AATTC
ERCC-00004	TGGGAATTC
ERCC-00009	AATTC
ERCC-00013	AATTC
ERCC-00016	AATTCGAGCTC
ERCC-00019	AATTC
ERCC-00022	AATTC
ERCC-00024	AATTC
ERCC-00025	AATTC
ERCC-00031	AATTC
ERCC-00034	AATTC
ERCC-00035	AATTC
ERCC-00039	AATTC
ERCC-00040	AATTC
ERCC-00042	AGGGAATTC
ERCC-00043	TGGGGAATTC
ERCC-00044	AATTCGAGCTC
ERCC-00046	TGGGAATTC
ERCC-00051	AATTC
ERCC-00053	TGGGGAATTC
ERCC-00054	AATTC
ERCC-00058	AATTC
ERCC-00059	AATTC
ERCC-00060	AAATTC
ERCC-00062	AATTC
ERCC-00067	AATTC
ERCC-00069	AATTC
ERCC-00071	AATTC
ERCC-00073	AATTC
ERCC-00074	TGGGAATTC
ERCC-00076	AGGGGAATTC
ERCC-00077	AATTC
ERCC-00078	AATTC
ERCC-00079	AATTC
ERCC-00084	AATTC
ERCC-00085	AATTC
ERCC-00092	AATTC
ERCC-00095	AATTCGAGCTC
ERCC-00096	TGGGAATTC
ERCC-00097	AATTC
ERCC-00108	TGGGAATTC
ERCC-00111	AGGGAATTC
ERCC-00112	AATTC
ERCC-00113	TGGGAATTC
ERCC-00116	AATTC
ERCC-00123	AATTC
ERCC-00126	AATTCGAGCTC
ERCC-00130	AATTCGAGCTC
ERCC-00131	AAATTC
ERCC-00134	AATTC
ERCC-00136	AATTCGAGCTC
ERCC-00137	AATTC
ERCC-00143	AATTC
ERCC-00144	AATTC
ERCC-00145	AATTC
ERCC-00147	ATTTC
ERCC-00148	AATTC
ERCC-00150	AATTC
ERCC-00154	AATTC
ERCC-00157	AATTC
ERCC-00158	AATTC
ERCC-00160	AATTC
ERCC-00162	AATTC
ERCC-00163	AATTC
ERCC-00165	AATTC
ERCC-00170	AATTC
ERCC-00171	TGGGAATTC

## Sheet: Table EV6 Legend
List of modifications of ERCC reads
